# Supplementary material for: Plasticity-induced repression of Irf6 underlies acquired resistance to cancer immunotherapy in pancreatic ductal adenocarcinoma
Source: Nat Commun. 2024 Feb 20;15:1532. doi: 10.1038/s41467-024-46048-7 (PMC10879147; doi:10.1038/s41467-024-46048-7)
Supplement: Supplementary file 4 — Supplementary Data 1 [file 41467_2024_46048_MOESM4_ESM.xlsx]

## Sheet: ZS vs EV
Supplementary Data 1. Differentially expressed gene sets in Zeb1/Snail OE (compared to EV)
Gene	log2FC	p value	Gene	log2FC	p value
Crisp1	-6.73667	1.29487e-82	Adcy7	1.53887	7.45404e-10
S100a14	-3.55049	6.41357e-19	Tacc1	2.05415	9.65584e-17
Tmem150c	-7.55787	6.24105e-50	Zfp791	-2.00333	2.08302e-08
Itgb6	-4.77763	2.46895e-36	Ntn1	2.0696	2.98242e-10
Dsg2	-4.90547	3.46251e-49	Zmiz2	-1.74975	4.77688e-29
Ppbp	-2.16806	2.10928e-31	Fgf13	-3.48913	8.02534e-05
Stard10	-4.47373	8.44986e-55	Gm49442	-2.07015	0.00193711
St14	-2.83404	2.657e-16	Kcnj11	-4.672	0.000599825
Pcdh18	4.87259	3.19472e-49	Gm38910	-4.46473	0.000188159
Tmem132c	-3.74598	3.45999e-118	Insyn1	1.77453	1.10197e-18
Zcchc24	2.4368	1.01394e-32	Large2	-2.31737	5.83639e-06
Car2	-4.5974	1.25036e-34	Gxylt2	3.30899	0.000932569
Fgfr1	3.65028	4.25528e-111	Krt80	-2.10693	4.2547e-06
Ppl	-5.75565	1.57159e-46	Uchl1	-2.73737	1.17295e-10
Slc4a11	-2.13276	1.63462e-35	Prdm11	2.85522	0.000301806
Dhcr24	-2.62696	1.17823e-69	Ildr2	-4.83494	1.92509e-46
Kcnn3	-4.10212	7.25686e-32	Bcl6b	5.31868	6.4101e-06
Homer2	-6.02316	1.81176e-20	Gjb3	-2.225	2.11954e-08
Hnf4a	-3.04181	8.16319e-26	4921507P07Rik	-3.85153	3.55514e-07
Cldn7	-3.56234	1.12297e-13	A230028O05Rik	3.88182	0.000145866
Arfgef3	-4.86801	3.73642e-28	Gm19345	-2.58753	4.26756e-06
Grem1	5.61611	1.727e-37	Nap1l3	-3.72028	2.65746e-07
Tmem184a	-5.61094	1.15974e-13	Adm	-4.22292	0.000248004
Myrf	-1.77337	9.84553e-12	Zeb1	1.56802	4.52179e-10
Pak6	-5.62549	3.38366e-51	Celsr2	-3.49807	3.23538e-06
Marveld3	-4.17134	1.03702e-18	Abcc8	-4.86604	3.60518e-05
Trim15	-3.66968	1.16608e-23	Lama4	3.78988	0.00156364
Rdh10	-3.05879	4.45708e-39	Tst	-2.68725	1.30992e-20
Fcho1	-3.7193	5.65193e-40	Slco1a5	2.88012	3.28401e-07
Ocln	-4.8813	2.35707e-23	Tff2	-3.44621	2.11284e-05
Plekha6	-2.76246	3.52027e-41	Tnfaip6	4.24515	0.000264349
Hnf1a	-6.61339	1.25758e-25	Gm39473	3.8004	0.000201924
Map1a	4.82459	5.50679e-32	Fkbp7	1.78711	2.0824e-21
Abca1	4.06808	1.27973e-30	Lrrc8d	-1.88838	1.09817e-20
Galnt3	-4.26163	1.31939e-52	Ptprf	-2.43025	2.50761e-05
Epcam	-4.19545	1.05924e-10	Nid2	-4.1009	0.000235147
Cblc	-3.56731	5.84296e-20	Hmgcll1	-2.71059	6.92017e-06
Anks4b	-8.42408	6.96613e-18	Capn6	3.39964	9.27003e-05
Gca	-5.22806	3.72209e-26	Tecpr1	-1.69494	1.85882e-12
Dhh	-4.50167	7.41586e-29	Gpr141	5.0221	1.2095e-05
Clic6	-4.47213	7.67211e-40	Csf1	1.72266	2.74577e-07
Apob	-2.81012	2.51348e-07	F8a	-1.99563	4.05527e-12
Prune2	4.56178	2.023e-22	Syngr1	-4.30004	4.17871e-15
Chmp4c	-3.74526	6.28248e-36	Fzd3	2.75118	9.11811e-05
Cldn4	-4.78123	7.01244e-10	Tmem79	-1.93261	3.79911e-06
Irf6	-4.65623	9.27733e-21	Pik3c2g	-3.75352	0.000999968
Clic5	-4.91803	1.40532e-40	Lclat1	2.24868	0.000502215
Slc52a3	-4.23015	7.89607e-22	Porcn	-1.50313	4.56053e-09
Sh3tc1	-2.15355	3.6523e-18	Gm6658	-2.83836	2.79137e-06
Il1a	-2.70085	1.1977e-08	Dnaaf3	-2.09873	2.07356e-10
Cdhr2	-7.39067	1.55946e-18	Ntm	-5.02998	3.33754e-06
Ccn4	2.99071	4.0689e-24	Entpd8	-4.59743	0.0013829
Adap1	-4.17186	5.12891e-28	Gm16505	-4.72486	8.37374e-06
Dhrs3	-3.81326	2.12844e-41	Samd9l	-2.08015	2.07626e-09
Myh14	-5.1413	1.95997e-13	Gdf11	1.85371	4.29688e-16
Msln	-4.63654	3.76275e-50	Sim2	-5.42712	3.41734e-07
Ehf	-2.32396	4.76944e-16	Jam3	3.82666	0.000526868
Hgfac	-5.22044	7.53928e-15	Trim14	-2.84904	1.1932e-12
Slc40a1	-4.43233	6.24589e-19	Il11	4.72415	2.53929e-13
Lrrc66	-5.54203	3.94994e-18	Clec2f	-1.92447	1.86238e-11
Esrp1	-4.89012	1.04533e-10	Itga9	5.62512	4.1022e-16
Sel1l3	-7.28869	1.67756e-15	Tnik	-2.34005	9.08816e-10
Gcnt3	-6.96755	2.96822e-13	Hrh1	-2.76375	7.63591e-06
Vsig1	-3.88818	6.7769e-47	Tmem200a	3.33242	0.000359122
Gpx2	-5.04937	5.44257e-07	Vsig10	-1.66584	1.36007e-06
Pcdh19	5.48893	3.51014e-21	Gpc1	1.59111	3.29224e-13
Il22ra1	-4.88671	1.36992e-27	Kank1	-1.5238	1.39873e-06
Krtcap3	-2.20573	2.94314e-20	Abca2	-3.27433	6.20717e-56
Atp9a	-3.28533	2.0458e-11	Tgm2	-1.57937	2.82116e-07
Entpd3	-5.67122	1.36067e-14	Rasef	-6.80421	0.000343449
Bcam	-2.12574	1.6734e-13	1700110K17Rik	-3.72487	0.000886583
Lama3	-2.47158	9.95108e-15	Wnt5a	3.33811	0.000456942
Cish	-1.63275	2.94177e-29	Elapor2	2.36885	2.07501e-05
Slain1	-3.03628	6.46212e-27	Cracdl	-3.50752	1.71756e-10
Ppp2r2c	-2.6017	1.14363e-15	Cgref1	-3.25298	3.58424e-15
Ctse	-2.59285	7.82171e-17	Gmds	-1.58416	2.29363e-18
Trib2	3.00371	2.01614e-30	Gm47808	-2.48655	3.69862e-10
Mkrn2os	-3.9462	5.40532e-12	Olfr1372-ps1	-2.63471	5.68397e-05
Isg20	-3.98261	6.66463e-58	Dennd3	-1.79874	0.000367437
Slc44a3	-2.51699	1.13145e-14	Ramp3	3.9055	9.22751e-09
Prss35	-7.18106	1.0153e-13	Tgfb2	1.5503	7.9753e-09
Pklr	-6.98294	4.80214e-15	Itgb4	-3.94435	2.07817e-05
Susd1	-3.12142	1.62284e-30	Tmem71	-2.26283	2.04477e-10
Lrrk2	2.3692	3.23693e-20	Nrarp	-1.56699	1.38323e-05
Pgap4	-3.7236	1.22383e-24	Slc4a9	-3.95125	0.000323188
Cyp4b1	-2.79708	2.27846e-13	Tmem51os1	-2.67606	0.000185689
Cmtm8	-6.69252	2.34175e-11	Cers1	4.84847	1.65315e-06
Prss8	-4.1793	1.77652e-18	G930009F23Rik	-2.43035	3.8786e-11
Eps8l3	-6.77863	5.44426e-14	Galnt17	-4.4608	0.00131782
Muc1	-4.12446	2.08477e-12	Klhl36	-1.71721	0.000190715
Tff1	-7.62164	1.56581e-23	Mettl7a1	-1.6162	4.21995e-07
Mab21l4	-5.0535	1.51565e-08	Plaat3	-2.58122	5.08506e-19
Zfp185	-3.07338	2.8603e-12	Mylk2	4.68038	0.000243548
Cacna1i	6.86323	1.66105e-22	Galnt18	2.36544	0.000144289
Mtmr7	-3.78129	1.60252e-25	Rab29	-1.70013	1.48786e-11
Rbm47	-1.71587	3.49393e-14	Npdc1	-2.77117	2.19715e-17
Nbeal2	-5.69092	4.00528e-42	Gm31166	-2.21793	1.31268e-05
Inpp5j	-4.28201	3.19215e-25	E330032C10Rik	5.83503	3.67075e-07
Evpl	-4.41918	3.99845e-21	Arhgap33	1.83976	3.9339e-07
Zbtb32	-2.94906	3.74276e-20	Cxcl9	-1.9707	3.38913e-13
Ano9	-5.51005	4.80589e-13	Gm37854	4.16572	0.00198695
Tuft1	-2.4321	1.6921e-27	2810430I11Rik	3.60996	6.16965e-06
Exoc6	-3.59711	3.51634e-94	Pgpep1	-1.77358	2.41751e-10
AA986860	-1.78755	9.44653e-11	Acta2	3.58452	6.49889e-11
Spint1	-3.55928	5.75618e-18	Rbp2	2.91113	7.39681e-08
Map3k9	-5.26465	2.9531e-15	Scn8a	-2.54715	0.000420883
Atp8b1	-3.92431	7.56527e-12	Ccl2	2.71974	1.17048e-13
Unc13b	-3.95003	1.67873e-17	Nxph3	4.6302	1.46225e-05
Lrba	-4.41909	5.56902e-38	Fscn1	1.52266	6.71769e-06
Col6a2	3.20651	2.60559e-50	Ceacam16	-2.44245	1.55031e-06
Abca3	-4.39666	5.545e-63	Sfta2	-4.68776	0.00174665
Cgn	-3.20286	1.62385e-14	Cbs	-2.13241	1.04614e-05
Erbb3	-3.82594	1.09816e-16	2510009E07Rik	1.74486	0.00194195
Pard6b	-3.2034	3.84957e-23	Prss23	3.10877	4.49059e-20
Gpa33	-2.1729	7.34571e-20	Unc5a	3.3563	9.13586e-05
Vil1	-4.55001	2.99174e-15	Xkr5	1.66472	3.54193e-05
Sowahb	-2.29987	2.40246e-12	Mocos	-1.94649	1.04252e-06
Tgfbr3	4.70834	5.27055e-18	Jag2	-3.93795	9.50971e-08
Frmpd1	-5.86648	3.9063e-18	Gm17546	-4.22289	0.000440885
Cldn2	-1.68205	5.11213e-22	Col5a3	5.80036	6.19489e-13
Mbp	-4.72926	4.85683e-40	Mast1	-1.63253	0.000213383
Ifitm3	1.90446	1.0948e-13	Qpct	4.07325	6.57914e-09
Syt13	6.88884	1.23549e-18	Dusp9	2.23357	5.07299e-15
Osgin1	-1.55309	8.97783e-17	Pik3cb	-1.71172	2.9941e-37
Wfdc2	-4.45362	1.75635e-26	Rcn3	3.87061	2.45573e-06
Ptprh	-4.13535	2.47037e-23	Lrrc4c	6.25393	7.14787e-11
Tigit	-1.57173	1.72943e-29	Nynrin	6.67769	1.24015e-11
Slc37a1	-4.15355	6.12352e-31	Gnao1	5.28888	2.46151e-08
Igsf5	-6.30332	5.40676e-11	Gm31645	-2.79135	8.65424e-05
Ppm1e	3.3682	2.65706e-23	Mindy2	-1.71797	6.68947e-12
Smpd3	-2.98509	3.28014e-15	Aldh1l1	-2.19362	1.0646e-06
Gm2115	5.31699	2.50367e-22	Lrrc75b	4.59353	0.000157928
Snai3	-4.49093	7.80395e-15	Lbh	2.14017	4.58142e-11
Als2cl	-3.51266	3.69959e-22	B4galt4	-2.38937	2.91586e-05
Sparc	2.8425	4.18691e-20	4632428C04Rik	-1.85102	0.000174445
Cdhr5	-6.39091	1.56202e-13	Enthd1	3.04549	6.23369e-07
Muc5ac	-6.0905	7.36034e-15	Ell3	-2.69978	5.16316e-05
Gm13420	-5.91658	6.91303e-11	Zfp459	-3.81791	0.000804869
Cdh16	-6.51857	4.22578e-10	Anpep	3.34798	1.18213e-06
Nt5e	-4.9033	3.07616e-48	2310069B03Rik	-2.14738	0.00109449
Kcnk1	-5.32408	4.7272e-08	Rbp1	3.08393	5.25753e-15
Herc3	-3.2446	1.67495e-26	Arrdc4	-1.60402	6.06156e-06
Krt18	-2.18048	2.37393e-25	Tanc2	1.63983	5.89052e-06
Sema4f	-2.6595	9.97794e-16	Cngb1	4.19418	5.96844e-06
Lgals2	-2.90977	8.4382e-33	B3gnt9	2.00838	3.21721e-06
Dennd2a	5.69752	4.9442e-33	Tuba4a	-1.93414	1.72558e-12
Ceacam1	-2.85153	7.82862e-15	Col1a2	4.81146	0.0011844
Gm49654	-4.42168	2.66043e-09	Gm20394	-5.50129	5.98585e-06
Paqr5	-4.78311	4.43291e-13	Slc26a2	-1.93175	1.86784e-28
Mst1r	-2.40775	4.94588e-09	Rab27b	-1.76516	3.18451e-10
Egr3	3.32323	2.84871e-23	Gm19696	-3.40037	0.000763021
AI661453	-4.93333	1.99892e-12	C130074G19Rik	-2.71466	8.90226e-05
Ccl20	-3.87272	2.10252e-17	Crebl2	-1.73261	2.62256e-07
Tnf	-2.5367	3.2731e-07	Fuom	-1.6208	6.90829e-06
Trim10	-3.78336	5.61405e-15	Gm35853	-2.10548	0.00178243
Adssl1	-3.96669	8.12614e-58	Usp43	-3.82073	2.36329e-10
Tnk1	-2.97504	1.86835e-10	Nrg2	-5.93287	1.61538e-09
Lsr	-3.51683	6.63836e-07	Neu1	-2.05162	2.70563e-08
Tle4	-2.13228	1.34974e-18	Tmem117	-3.43659	2.3728e-19
Cldn3	-4.60002	1.88745e-06	Lef1os1	5.02326	0.00130928
Aldoc	-3.23129	4.04781e-22	Dbndd2	-2.07476	1.16109e-11
Cldn6	-10.1666	3.26056e-16	Dnai2	3.68821	1.63331e-07
Pdgfra	4.71474	1.5378e-22	Myo18a	-1.61581	2.6749e-17
Thbs2	7.05104	3.36088e-14	Neurl1b	-2.85429	8.52804e-16
Mal2	-2.8463	1.98136e-05	Neu2	-2.15229	0.00149218
Rasgrp3	-2.79074	5.64611e-15	Tlr3	-1.80184	2.57561e-05
Gimd1	-3.32866	2.26587e-11	Serpinf1	4.03215	0.000312819
Arhgef16	-6.15997	1.63825e-09	Fam71f2	-1.94011	7.24739e-05
Fads6	-5.31937	5.9457e-27	Ppef2	2.64822	2.28429e-05
Hgf	6.47545	1.2132e-13	Krt14	-3.27498	1.4322e-05
Chn2	-2.32468	5.17929e-11	Rassf5	-1.73739	2.54233e-09
Ifi205	-2.74208	4.55103e-30	Npy5r	4.24349	0.00024359
Trim40	-5.20742	2.22336e-14	Samt1	5.20766	0.000108412
Ifi27l2b	-1.967	1.70856e-26	Nkx2-5	3.46772	0.000112656
Sox5	5.13062	1.45402e-11	Tspan33	-2.38796	0.000527427
Myzap	-3.05707	4.294e-14	Gm47036	-2.61461	0.000530646
Slc39a4	-2.95445	5.48585e-11	Trim34a	-1.6247	1.96913e-08
Fdps	-1.68008	1.26902e-53	H2bu2	-2.45113	0.0017783
Iqgap2	-3.08425	1.42193e-19	Idi1	-1.8008	6.20294e-13
Tm4sf20	-7.44359	1.69709e-12	Ctsw	-1.75619	3.87489e-05
Arhgap8	-1.75282	1.16658e-08	Tmem254a	-1.99266	1.32737e-21
Shtn1	-7.18471	2.32708e-19	Igfbp6	4.07565	2.3329e-05
Snai1	9.62273	6.03695e-50	Slc22a18	-3.76545	0.000647326
Drd3	-5.15176	5.21365e-08	Kcnip3	6.32061	1.91211e-06
Aldh1a3	-2.82511	2.50763e-11	Man1c1	1.86924	7.01526e-09
Serpina1b	-6.22215	1.9299e-12	Coro6	-1.55108	0.00025666
Pmaip1	-4.79616	7.39801e-48	Gm20186	-1.52058	7.03473e-12
Camsap3	-3.1733	8.01705e-09	Srd5a1	-1.57703	2.79584e-11
Nipsnap1	-4.11881	9.33725e-33	Ramp1	-1.54252	0.000173077
Mgp	6.77077	1.93049e-10	Gbp8	-2.25019	0.0013683
S100a4	3.01448	4.45752e-19	Rin3	-2.06722	1.9777e-08
Bmp8b	-6.04035	9.22521e-09	Slco2a1	1.97346	1.24017e-06
Ltk	-3.9431	1.81401e-10	Cd24a	-1.60953	6.47636e-06
Hcn1	3.82793	1.2541e-10	Gper1	5.02927	1.53489e-05
Sdcbp2	-2.46272	2.93868e-11	Ano1	-1.92875	4.18844e-09
Plekha7	-5.64356	1.83185e-14	Acan	-1.59223	4.21289e-06
Crb3	-6.1783	6.09303e-06	Prph	-2.25505	3.74579e-05
Ak1	3.80151	1.07096e-21	Gramd1b	-1.6551	2.89793e-16
Kif1a	-2.8828	4.60015e-05	Epb41l4b	-2.16777	9.80418e-08
Klhdc7a	-4.94258	3.14899e-06	Anxa8	-1.51749	0.000327458
Plxna3	1.75328	3.02056e-38	Paqr7	-1.6717	7.86266e-11
Mal	-3.45778	4.1559e-06	Asgr1	3.50168	1.14935e-05
Dsc2	-3.45235	1.58667e-10	Prrg4	-2.50986	3.19066e-14
Icam1	-1.61394	6.37841e-07	Wnt6	4.78663	1.49197e-07
Arhgap31	3.47007	2.25051e-43	Iglon5	5.00062	0.00051453
Arhgap40	-4.69602	4.08339e-10	Cand2	2.0204	4.87467e-12
Ugt1a6a	3.3978	8.83133e-16	Zdhhc2	-2.14565	4.20104e-11
Rhoj	3.70958	1.36546e-15	Gm44837	3.79049	0.00175325
Sema4d	-2.70914	1.3709e-34	Mgat4a	-1.84522	1.55038e-10
Tom1l1	-4.40727	4.09919e-31	Islr	5.23695	6.25275e-10
Smagp	-3.4941	1.87765e-09	Dll1	-3.16814	1.1726e-06
Slc9a3r1	-2.87597	1.15415e-32	Gm5345	3.47309	2.50237e-06
1810019D21Rik	-3.22599	1.50818e-11	Arhgef26	-1.99804	5.12792e-05
Col5a1	2.71531	1.03146e-46	Nrcam	-3.0603	3.229e-08
Ddr2	1.63697	5.28667e-05	Plch1	-1.67521	7.72207e-05
Scel	-5.21096	5.59154e-12	D830044D21Rik	-1.53878	0.000332643
Bspry	-1.61737	0.00116726	Tfpi	3.47429	1.03864e-06
Tjp2	-3.06268	5.20018e-32	Efna1	-1.7076	1.59469e-16
Tmem45b	-5.08826	1.64527e-08	Rimkla	-4.96474	0.00164948
Sprr1a	-5.04853	6.78958e-18	Tmtc1	-1.73122	0.000578945
Mpzl2	-2.65324	1.06616e-05	9530051G07Rik	-4.26608	0.00166012
Fbln5	3.87697	0.000325973	Tbc1d30	-4.50775	0.000340987
Elf3	-3.01335	7.0024e-07	Pdgfd	-2.20388	0.0011001
Paox	-2.2168	2.84573e-35	Speer6-ps1	-4.86321	0.000813315
Sh2d4a	-4.8126	2.65916e-13	Rps6kl1	-1.89778	0.000297477
Pglyrp1	-1.73142	1.15743e-05	9530053A07Rik	-2.17018	0.000743457
Gm43127	-4.71425	4.99775e-16	C430049B03Rik	1.51697	5.83177e-11
Kctd15	4.10532	1.02565e-19	Six1	1.69407	6.96568e-07
Myo5c	-4.94596	2.34546e-11	Thsd4	-1.75328	6.46613e-07
Itga2	-2.05741	1.11518e-26	Sema3g	5.2531	1.65461e-06
Myo15b	-2.23056	1.16606e-09	Rps4l	-3.70725	0.000261575
Rtl6	-2.3391	1.07476e-16	9130017K11Rik	-3.98809	1.13672e-06
Macc1	-1.83246	0.00164733	Gm16178	-4.41266	7.10032e-05
Tlcd4	-3.89384	2.30849e-11	Pappa2	3.4911	1.5418e-05
Ncmap	-1.95421	2.03759e-07	Cnksr2	-2.04807	0.000478927
Sox17	-4.58808	7.32898e-16	Pgf	-1.96216	0.00123844
Slc25a23	-3.83895	2.86692e-24	Hoxc4	3.61802	0.000315396
Spint2	-5.55719	2.08083e-13	Slc12a1	1.71222	0.00010703
Prkcz	-3.83877	4.63003e-15	Arhgap27os1	-5.07408	4.90386e-05
Tmprss2	-6.55512	3.03919e-08	Fcgr4	-3.18568	0.000542036
Prom1	-5.76978	2.6832e-06	Samd12	-3.72948	1.741e-06
Ptgds	-4.68625	1.06747e-12	Cfap91	4.57893	0.000285118
Tmem266	-3.29331	3.10023e-08	Rarres2	5.19505	5.15352e-05
Mvd	-1.71612	2.82596e-20	Abhd6	-1.54088	6.03459e-10
Atp2c2	-1.64439	0.00167878	Gm9902	-4.32129	0.000391936
Fam107a	-4.05923	1.44926e-07	Fmo5	-2.35493	6.08686e-07
Esrp2	-4.72781	1.36038e-12	Dlx1	1.61254	7.11371e-06
Pknox2	7.24922	1.7969e-11	Pisd-ps1	-1.66759	3.86999e-26
Tubal3	-5.85457	2.96049e-08	Disp2	2.86037	8.71055e-06
Cwh43	-2.28818	1.95967e-06	AU021092	-4.05455	0.00123413
Dsg3	-3.99987	6.64535e-11	Gm45330	-3.79856	0.00149496
Slc44a4	-3.46197	1.24751e-06	Eya2	-1.54554	0.000942083
Ctsh	-2.41267	1.08886e-10	Prodh	-1.65826	2.26866e-15
Syngr3	-2.84302	6.45554e-18	Zfp354c	2.32758	6.09143e-06
Hpcal4	-4.68258	8.04142e-08	Crem	-1.99674	8.16502e-13
Wnt7b	-5.17125	1.15263e-17	Gng2	3.60036	2.84604e-05
Myo7b	-5.84465	1.55158e-10	Mtm1	-1.64582	1.66922e-13
Duoxa2	-4.67581	3.36467e-05	Flacc1	-1.86688	5.97291e-05
Gata5	-3.1661	8.30023e-06	Tmem14a	-2.67065	1.24066e-08
Chst1	2.08744	1.35089e-09	Plcg2	-2.04357	7.3554e-05
Shroom3	-3.20649	6.8399e-15	Sugct	-1.76434	1.00747e-06
Trps1	2.52688	1.82276e-13	Gm12840	-2.00663	2.05046e-11
Aldh1a1	-2.99501	1.80784e-12	Rab3il1	3.34054	5.63445e-06
Trpc3	-4.64126	2.20632e-14	Ngf	2.6327	1.28735e-06
Grb7	-4.44502	4.78464e-07	Gm3764	-3.47538	0.000579408
Ccn3	4.62734	9.614e-23	3300005D01Rik	1.77576	1.32704e-13
Fgfr4	-4.14288	2.63253e-14	Elovl7	-2.37374	7.42305e-07
Tnni2	-6.73595	8.53662e-10	Tdrkh	-3.08683	8.30318e-11
2900026A02Rik	-4.44058	1.74233e-42	Gas7	3.25581	2.42411e-06
Mxd1	-1.95232	1.31404e-26	Oas2	-3.72045	1.17743e-05
Ablim1	-2.52229	9.34128e-20	Cdk5r1	2.42597	1.64469e-13
Gm9926	-5.75637	1.94902e-16	Psen2	-1.64731	1.55792e-08
Antxr1	1.91459	7.64614e-22	Cacnb1	2.47543	0.000969169
Gm14002	3.88423	1.24071e-17	Nrbp2	-1.53608	1.436e-12
Pcdh20	4.87328	6.41451e-09	Hsf5	-2.0637	0.000947436
Palmd	-2.98082	4.45315e-09	Fap	-4.27462	0.000818855
Pate14	-4.25489	1.01049e-08	Gm20559	-2.47479	1.29772e-06
Dscaml1	-5.48542	1.01394e-06	Igsf11	-1.64766	0.000620941
Lrrc8b	-4.48603	8.72173e-41	Gch1	-2.40818	2.41954e-06
Angptl2	1.94139	3.972e-15	Znfx1	-1.64341	5.14958e-10
Rassf6	-3.93243	2.56902e-26	A330074K22Rik	1.61122	1.58557e-06
Elfn2	5.44927	7.32911e-10	Nckap5l	2.14045	1.23122e-06
Smtnl2	-3.22727	1.31078e-18	Rhbdl2	-1.90177	2.69826e-07
Arl14	-3.60831	9.01359e-16	Sft2d2	-1.59853	2.28116e-10
Lingo1	5.80775	9.87106e-10	Gm49767	-4.80509	3.28871e-06
Sele	3.71299	7.44229e-11	Tpk1	-1.70736	8.81785e-10
Lamb3	-2.62239	0.00010566	Sema3f	-1.82444	7.57926e-07
1110002E22Rik	-3.27923	2.72509e-10	Tnfsf13b	2.00509	0.000444476
Rhpn2	-3.0006	5.18648e-17	Gm18757	5.01127	0.00020161
Etv1	3.75955	5.23144e-16	Ccrl2	-2.37742	5.18295e-06
2310030G06Rik	-3.77	9.23153e-17	Epsti1	-1.99817	2.06907e-09
Serpinh1	1.53236	1.28291e-25	Plekho1	2.34832	6.09396e-09
Twist2	3.50859	7.29806e-20	Arhgdig	-2.37368	1.05884e-06
Cd55	-2.05915	4.21583e-06	Opcml	5.76987	1.44821e-06
Pcdhgb6	1.53486	1.07708e-30	Itprid1	4.82082	0.000488542
Cxcl11	-4.0701	5.30957e-23	Efna2	1.79701	2.30716e-07
Col6a1	2.18368	2.36183e-33	Ptprn	1.69354	7.1344e-09
Plcb4	4.09816	1.58344e-13	Nlrp3	1.89495	0.00201879
Ap1s3	-3.19712	2.24789e-37	Bdkrb1	4.51755	0.000789701
Ints6l	2.83625	3.14931e-14	Rbms3	1.51094	9.95002e-05
Ildr1	-4.34505	1.04367e-05	Mcrip2	-2.25445	3.62203e-18
Arsj	2.92657	7.99969e-13	Kif5a	2.85986	0.00168453
Prr15l	-4.98582	4.29234e-08	Mlxipl	-3.36697	0.00109443
Ap1m2	-1.71294	2.62596e-05	Phlda2	-1.68404	0.00165835
Manba	-2.54437	5.75531e-21	Arhgap27	-1.87433	3.41299e-05
Ubd	-2.79872	1.01289e-16	Ifi203	-1.70448	4.36499e-09
Tmem125	-4.41196	1.0739e-07	Npcd	-5.60136	0.000742701
Nkx3-2	5.49397	2.85205e-10	Ston2	-2.11984	1.59928e-08
Tmc5	-5.57197	2.78927e-07	Gm44659	-3.94431	0.000612635
Celsr1	-3.86983	5.53339e-17	Mx2	-1.76611	8.72498e-06
Scube3	5.74409	2.22369e-14	Rnase4	1.65737	2.85359e-06
Llgl2	-2.71722	4.88087e-10	Wnt9a	-2.46218	0.000195052
Hs3st1	-2.75646	1.31546e-05	Col18a1	-2.83411	1.06084e-24
P2ry1	-2.42075	1.05812e-11	Gm21860	4.02149	0.000370025
Nlrp2	7.44008	9.19602e-11	BC034090	4.92103	0.000102091
Ldhd	-3.82872	2.42965e-26	Ccdc88c	-1.5075	1.54935e-05
Atp7b	-3.90268	1.12623e-12	Col12a1	3.96975	4.76402e-09
Mmp9	5.32868	2.49807e-14	Zbp1	-1.98673	3.78666e-08
Entpd2	-4.74761	5.39273e-15	E530011L22Rik	-2.19887	6.33621e-05
Pla2g7	2.02643	5.8531e-14	Sncg	3.45516	0.000330184
D630011A20Rik	-5.02096	1.65322e-06	Chrd	-1.95633	0.000108989
Noxa1	-4.55565	4.75193e-09	Ebf2	5.94674	0.000224104
Gm11714	-3.6358	3.57855e-15	Rab3d	-1.68999	5.09592e-07
0610040J01Rik	-1.69263	3.82676e-10	Rnf150	3.12839	0.000383046
Tm4sf4	-2.1857	3.70367e-09	Pclo	-2.99601	3.76271e-05
Gap43	4.55899	1.93879e-08	Icosl	-3.64528	1.2601e-06
Hpgd	-3.55962	9.34001e-09	Mtss1	-1.99263	5.65342e-21
Tjp3	-2.07515	5.44348e-05	Klrg1	4.21394	0.00137643
Kcnh7	-4.86586	9.2603e-08	Dram1	2.48622	4.02642e-17
Sox9	2.06862	1.98696e-42	Calhm5	2.90988	5.04859e-09
Nat8f4	-3.13936	6.79414e-17	Csrnp2	1.59797	2.02761e-22
Glt1d1	-3.48485	5.59475e-08	Apela	5.88994	4.50138e-05
Ripk4	-4.12591	1.16181e-11	Mfsd6	-1.78484	0.00200964
Stra6	-4.3275	3.34745e-08	Snap25	3.1853	3.23841e-08
Dsp	-3.10963	8.3037e-06	Gm43197	-2.23865	2.09215e-08
Emilin2	3.44688	2.85403e-11	Ppp1r3c	3.83017	0.000229873
Flt4	-3.32485	1.1991e-05	Arhgap26	-1.54206	0.000122682
Tuba8	-1.7354	7.33569e-10	Gvin-ps6	3.47473	0.00158175
Cbfa2t3	-3.72086	2.72433e-07	Adrb2	-2.39193	3.57363e-07
Pgap1	-2.76215	3.33427e-13	Acox2	-4.29355	2.9876e-05
Dapp1	-2.31303	2.26662e-29	Ifit1	-1.74866	2.45015e-07
Fam20a	4.56361	1.54995e-12	Fhod3	-2.02917	7.06447e-29
F3	-1.86783	1.15856e-09	Bambi	1.75598	0.000203029
Insig1	-1.69696	6.46753e-28	H2ac8	1.64395	4.88918e-05
Ifit1bl1	-2.92542	1.15008e-12	Pkia	-2.03466	4.50495e-06
Cxcl10	-2.46372	6.91823e-30	Fry	-3.40487	1.42868e-07
Pde9a	-4.50147	2.40719e-08	Cfap74	2.1818	0.000185267
Smim22	-4.39864	0.000544332	Ccdc28a	-1.56965	1.82541e-06
Slc26a9	-2.25175	5.2293e-07	Gm26801	-2.72148	0.00157665
Vcan	1.65595	9.77237e-09	Tcte2	-1.67018	0.000278537
Adam33	-2.68087	7.82531e-07	Pcdhb5	2.72025	0.00134811
Ppm1j	-1.50405	4.26757e-07	Tspan2	-2.17681	1.43661e-09
Slit2	3.26251	3.35518e-09	Alx1	4.39027	0.00113485
Cacng7	4.9846	2.24474e-21	Nbl1	-1.74764	2.83487e-05
Sytl4	-5.00491	5.22783e-07	Hspa12b	2.05462	5.09388e-06
Ank2	1.84552	2.82603e-11	Lrrc73	1.5519	4.62319e-06
Prtg	5.05624	1.6917e-10	C920009B18Rik	2.95317	8.9334e-08
Gm19680	-2.29641	2.9469e-25	Pakap	6.77138	0.00150792
Sectm1b	-3.20327	6.38676e-06	Nipal3	-2.09994	0.000526675
Kazn	-1.7196	5.27298e-08	Trim30a	-2.05257	1.38686e-05
Pof1b	-2.00804	0.000572297	Ifih1	-1.69263	3.68247e-16
Psca	-3.21896	0.000216384	Tceal8	2.43654	0.000540832
Perp	-2.42172	3.56157e-12	Zfp882	1.5107	0.000343792
Ovol2	-3.04712	5.33893e-05	Rac3	-1.62701	0.000705202
Mansc1	-3.43362	2.13421e-11	Fgf2	1.79959	0.000438088
Col16a1	2.34003	3.35291e-14	Arsg	-2.87297	3.0186e-11
Ly6g2	-4.84312	3.90702e-06	Gm9917	-1.52796	1.02611e-07
EPPK1	-2.98598	1.81801e-13	Tmem119	5.14722	0.000625337
Mxra8	1.75653	0.00157657	Lrrn4cl	1.88361	0.00119495
Sult2b1	-4.62223	9.89941e-16	Ercc4	-1.9187	2.12923e-16
Dapk2	-3.89344	2.77089e-05	Aspg	5.81065	3.94295e-06
Sgk3	-3.07234	4.34208e-12	Cftr	-2.07716	0.00107881
Grik5	-3.76277	1.03789e-31	Gm43823	-2.60523	0.00183359
Zdhhc15	-4.57574	7.10429e-23	Hsdl1	-1.92768	7.74029e-11
Ldlrad3	1.72845	7.51111e-26	Mt3	-6.44747	8.93538e-09
Cysrt1	-3.28099	2.15547e-07	Gm53023	-2.83675	3.66479e-05
Pls1	-4.0264	1.12102e-19	Sgk1	1.64373	2.7755e-14
Spats2l	-1.70186	1.02617e-05	Gm48978	-3.85058	0.00127701
Fam131b	3.79218	1.85545e-24	Kif13b	-1.71542	3.88395e-17
Akr1c19	-4.80763	8.65183e-07	Ndnf	-3.83414	0.00124321
Klc3	-1.96987	9.95182e-13	Mfsd12	-1.64791	1.22665e-09
Shc4	2.7871	1.7481e-19	Meis1	1.73245	4.47882e-08
Vstm5	-1.90998	1.39567e-12	Ifit1bl2	-2.05276	0.000489446
Il23a	-4.2587	5.83547e-08	Slc35g1	-2.33643	1.7729e-19
Dact3	4.13246	1.66644e-18	Snhg7os	-3.29074	0.00151198
Gfra2	8.11569	5.56114e-10	Gm15328	3.20772	0.000302292
4833407H14Rik	-3.0658	1.08173e-11	Nup210	-1.84331	2.90388e-13
Pdzk1ip1	-2.45137	8.6447e-07	Cep126	1.51485	0.000221802
Nt5c1a	-4.59243	4.97898e-06	Crip2	-1.89483	3.01069e-05
Cavin4	4.26557	4.69014e-05	1700086L19Rik	4.66133	0.000148735
Tm7sf2	-3.01632	1.64045e-16	Tdrp	-3.61194	3.28402e-14
Lpar4	3.35731	3.77738e-15	4930458D05Rik	-2.11154	1.1207e-05
Pdgfrb	5.92282	1.42183e-08	Podxl	-1.64238	5.76795e-07
Shox2	2.31758	2.17915e-14	Gm12454	-2.17937	0.00158728
Il1rn	-2.12215	4.66117e-08	Shisa2	-1.85707	0.000531094
Mmp15	-4.91455	8.32202e-13	Pde4b	1.72909	1.18821e-05
Nat8l	-2.23544	1.14555e-05	Sgsm2	-1.98385	1.16129e-17
Xkr9	-6.0794	1.10249e-08	Plac1	2.17011	1.73332e-05
Nlrc3	2.24378	1.31471e-07	Slc9a2	-2.40734	0.000361481
Afdn	-1.61146	2.75835e-26	Slc38a4	4.62941	0.00142795
Fgfbp1	-5.1621	9.8013e-07	Fzd6	-2.25277	4.75206e-18
Bcat1	1.90435	5.63436e-23	Ptgs1	2.67093	0.000103946
Ucp2	-1.81454	2.81168e-08	Ifi213	-2.69935	0.000588112
Rapgef5	-2.37601	3.99794e-07	C130083M11Rik	2.53399	0.000908006
Mpzl3	-1.52451	4.07641e-09	Zswim5	-4.47332	0.000693491
Evi2a	3.04834	6.79519e-08	Gm14419	2.06432	6.4557e-05
Aebp1	2.27967	2.96879e-12	Zfp456	-1.86905	1.60017e-06
Hilpda	-1.72705	3.43768e-17	Gm8773	1.94452	1.58566e-05
Gpnmb	3.98295	1.63363e-07	Gm47547	2.19117	0.00155484
Foxf1	3.83321	2.64301e-05	Lncppara	2.07001	0.000434962
Arrdc1	-2.15577	2.8386e-14	Reck	2.37692	4.77896e-08
Cd248	5.49127	3.01869e-14	Itga2b	1.883	1.25221e-06
Gda	-2.57794	1.66736e-09	Vsig10l	2.44763	5.93806e-05
Tent5b	-1.63675	3.73988e-08	Myl6b	-1.7001	8.50627e-08
Fam83b	-2.56689	3.39422e-06	Plekha4	1.96145	0.000821087
Enpp4	-3.41718	3.49899e-26	Gm16685	-2.22913	3.39085e-05
Dnm1	2.43478	1.1391e-14	Pakap	6.27923	1.74522e-06
Cybb	-1.92925	8.04994e-12	Mroh1	-1.55018	9.34295e-08
Cldn23	-3.20994	1.22547e-07	Ecscr	-1.74936	1.70272e-06
Proc	-3.2675	3.08044e-11	Sohlh2	3.1648	0.000846941
Mmp19	3.79294	6.95167e-17	Ppp1r3e	-1.75459	6.94419e-08
Agpat3	-3.49216	2.08191e-69	Rapgefl1	1.61024	0.000235905
Diras2	3.79421	2.00107e-08	Cthrc1	3.00346	0.000258743
Slc7a2	3.76148	2.01317e-20	Tmem44	3.25838	6.48742e-08
Cdk3	-3.03589	4.31196e-18	Gm42603	-1.76885	0.000318879
Copz2	1.99105	8.84895e-15	Slco5a1	-2.63268	7.55368e-10
Tmem102	-1.93615	1.92358e-07	Setd6	-2.1272	1.50966e-19
A730020M07Rik	-3.62111	5.34761e-07	Dlx3	-3.60912	9.54548e-08
Cxcl3	-3.57267	7.99033e-10	Septin5	2.25139	9.8855e-08
Trim66	3.98732	7.81824e-14	Dlx2	1.96376	0.000780836
Grhl1	-3.54753	3.15442e-10	Calcrl	1.51684	1.65241e-06
Pitx1	5.87012	8.78068e-14	Atl1	-2.23284	1.71402e-05
Itgb8	3.9024	1.15627e-07	Slc37a2	2.05269	0.00174173
Fzd5	-2.9845	7.88515e-26	Bmp6	-2.90034	9.04516e-05
Cdk14	1.58064	8.18956e-18	Tcf7l1	1.60384	4.708e-05
Plat	-2.01215	1.00002e-07	Gm47976	-4.20153	0.000825034
Elovl4	2.71127	2.90944e-09	Slco4a1	-1.87132	3.07544e-05
Crp	-3.81469	3.47333e-06	Syna	2.47057	0.00108133
3830403N18Rik	3.42972	0.000107985	Gm9794	1.8787	0.000450029
Apln	2.82312	5.16766e-13	Plcd1	2.09708	7.08544e-07
Il18r1	-4.82128	2.10404e-10	Pard3b	-3.90731	3.20583e-15
Gnai1	-1.85104	5.44043e-05	H3c7	2.18223	5.53491e-06
Tbc1d2	-2.14564	1.28113e-13	Gm9936	2.65464	4.7221e-05
Psd4	-1.5038	2.40707e-05	Cd93	5.2497	1.5598e-15
Gstm2	1.89496	3.63646e-11	Bfsp1	-1.83242	0.00129159
Tinag	-4.78429	2.33021e-05	8030451A03Rik	5.65434	2.51622e-08
Fbp2	-4.75244	8.51428e-06	Cebpa	-1.93897	0.00022853
Nqo1	4.59414	1.44096e-07	Zfp296	-1.53861	0.00104336
Aldh3b1	-2.29361	2.81963e-18	Slc25a43	-2.18567	3.82094e-08
Shroom2	-1.91887	1.13467e-06	Scamp5	-1.75976	1.32077e-05
Chrna1	-2.51666	7.35993e-08	Albfm1	4.12657	0.00041036
Alpi	-5.37564	3.04399e-06	Gm11131	-1.82041	0.000217245
Rasgrf2	-3.11399	3.61341e-10	G430095P16Rik	1.99938	0.000472885
Kcnq4	-2.32518	4.09656e-05	Pcdhgb5	1.89818	9.64243e-06
Ifnlr1	-3.42038	1.51137e-08	Catip	2.56729	0.000573442
Cd109	3.23484	2.93519e-08	Igsf10	2.72174	1.07317e-06
Rnf208	-2.5035	1.41196e-06	Neil2	-1.99246	0.0013993
Il5ra	-3.4275	1.51573e-06	4833445I07Rik	-2.33011	0.000703302
Plpp6	-2.22071	1.7609e-30	Itsn2	-1.75639	1.40018e-17
Mgst3	-4.04885	2.73529e-27	Bend7	-5.2061	3.27141e-10
Noxo1	-1.85407	1.2981e-06	Gm15998	-2.70225	0.00039909
Nradd	-6.48496	2.1044e-13	Fmc1	-1.98763	1.16676e-06
Serpina10	-5.30402	1.31444e-05	Bmyc	-3.46977	8.86147e-08
Twist1	2.16267	9.4911e-08	Cpeb3	-1.94508	0.000224396
Dll4	-3.86433	1.62532e-07	Rorb	3.36129	4.13213e-06
Padi2	-4.16081	3.35489e-30	Tceal1	2.51362	2.16655e-06
Itga5	1.67765	3.17012e-46	Cmtm3	1.53055	5.57869e-07
Ifit3b	-2.81846	5.29211e-11	Hoxc6	3.83866	0.000104924
Tspan15	-2.79777	3.70625e-20	Scn1b	2.29594	0.000325544
Lypd8l	-5.4539	3.66876e-05	A630023A22Rik	5.03284	2.50827e-05
Lrrc75a	-3.15467	3.63915e-22	Ptpru	2.16048	0.000256424
AW112010	-2.00715	9.58115e-12	Kcnj4	-2.23621	0.000167282
Ms4a8a	-5.45371	9.68557e-06	Tmem120b	-1.75519	1.66549e-07
Slc7a4	-6.46879	9.90796e-09	Rasgef1a	-3.1517	2.24392e-05
Rph3al	-3.64225	2.30716e-16	Hmcn2	3.09084	7.62141e-05
Cacng8	4.94008	2.30328e-12	Shpk	-1.96218	0.000785762
Ccl7	5.09869	1.42734e-31	Ch25h	3.46467	5.22576e-05
Dcn	5.92562	0.000804835	Nudt12	-1.68746	1.5617e-09
Ugt1a6b	6.96188	3.50635e-07	Tspyl5	-2.62643	0.000783608
Nlrc4	-2.39177	1.03205e-06	Col1a1	2.70004	0.00114347
Mitf	2.73963	1.03721e-10	Iqcg	-1.81399	0.00152599
Col3a1	7.39374	2.54163e-09	5033417F24Rik	-4.18595	0.00182549
Kctd17	2.06021	4.28588e-25	Il15	-1.7299	0.000297736
Clic3	-2.87067	5.90441e-06	Fahd2a	-2.61238	1.74611e-06
Fam171b	2.13364	1.29763e-06	Sort1	1.87019	1.21363e-18
Gm26717	-4.49014	1.15427e-07	Smarca1	1.61859	1.52897e-14
Rnf152	-2.41996	3.80562e-08	Rab11fip4	1.62438	0.00010646
Bhlhe40	-1.70332	1.50482e-19	Card14	2.59914	3.7708e-13
Mmp24	-3.1965	5.6695e-07	Sulf2	-1.60879	0.00101359
Myom3	-4.22879	3.00481e-05	Repin1	-1.99567	0.000804619
Aldh1l2	1.66221	4.55983e-12	Epha1	2.88265	9.97764e-08
Krt87	-3.71186	2.03555e-05	Serpinb2	3.05021	5.78568e-50
Gabrp	-4.85474	5.29136e-05	Susd4	2.37078	0.000151033
Enpp5	-3.92922	8.69848e-24	Irx1	-5.17958	2.50031e-07
Unc13d	-2.43424	1.60729e-10	Mtmr1	-1.66981	6.28647e-20
Mxra7	2.13968	3.33435e-08	Zic5	-5.05931	1.32679e-06
Tmeff1	3.56163	8.58262e-23	Cebpd	1.71747	2.61336e-08
1700001C19Rik	-5.435	9.6872e-07	Galnt2l	-23.7529	4.11314e-13
Zfp612	-5.79307	2.32614e-09	B3gnt7	4.03181	3.2743e-06
Lmo7	-2.14832	6.12046e-17	Raet1d	1.79332	1.26563e-08
Lrp1	2.84776	2.89259e-10	Has2	1.79281	1.15584e-10
Fbn1	1.57755	0.00120828	Lmcd1	2.16838	2.92451e-08
Ccl9	3.57813	6.17121e-26	Msx1	-3.83681	0.000678727
Map3k21	-4.50789	0.000114728	Cacna1g	4.13238	3.4248e-15
Svip	-2.05812	1.00132e-17	Plet1	2.79955	0.000105203
Tubb4a	-3.86049	1.36006e-06	Tcaf2	1.97534	1.28484e-06
Egr2	2.33142	4.46249e-09	4732490B19Rik	1.62018	0.000182652
Ripply3	-1.62863	0.000665078	Lbp	2.24349	4.44342e-05
Gm4610	-3.16969	3.46126e-08	Sec16b	-1.7064	0.000739096
Adgrl3	1.63991	6.90486e-08	Gzme	1.92678	0.00132068
Lhx6	3.55278	1.18117e-17	Chrnb1	1.9572	7.67662e-12
Atp4a	-5.7588	7.62583e-07	Sall1	4.82129	8.97837e-07
Ralgps1	-3.15598	6.00725e-19	Rtl5	2.00587	1.49831e-06
Ehhadh	-2.64688	1.38375e-10	Gm5537	-25.7292	3.00481e-11
Gab2	-1.98962	3.74329e-22	Cgas	-3.76027	1.18233e-13
Gm14137	-3.13626	6.66499e-18	Ccl5	-1.70526	0.000659358
Frmd4b	-1.58798	2.58528e-07	U90926	5.38483	1.25834e-47
Soga1	1.56112	2.21215e-18	Rragd	-3.32716	3.44088e-10
Srcin1	-2.48262	0.000401969	Rasl11a	1.65214	2.95084e-06
Scly	-2.41897	2.13311e-41	Atoh8	3.18344	1.57977e-27
Sowaha	-3.47161	1.76662e-05	Chd5	1.56757	2.53467e-10
Prickle2	7.16978	1.06979e-10	Gm50321	2.04464	1.1507e-08
Dclk1	1.54036	6.16483e-14	St6galnac2	1.68105	1.69405e-06
Zfp365	2.86043	3.84908e-16	Jam2	1.56116	4.66916e-05
Zfp532	3.43903	1.68842e-17	Insm1	2.95439	3.72634e-17
Bst1	-1.76287	7.79291e-05	Speer3	3.13621	2.63558e-12
Dok4	-1.85185	3.71843e-13	Hkdc1	1.75712	3.0621e-05
Eda2r	2.90028	9.48583e-08	Atp6v0a4	1.96831	0.00193763
Adamts4	3.88178	7.91961e-22	Gm10297	-20.854	9.93115e-08
Myl7	-3.58904	6.8596e-05	Lce1h	5.73354	3.20299e-08
Tspan8	-2.65406	1.58123e-06	Mdfi	2.57087	0.00199224
Dok7	-6.71346	2.04632e-06	Plxna2	-2.05454	1.86917e-25
Ssc5d	3.14315	1.06186e-09	Igdcc4	2.44664	1.38381e-07
Socs5	1.63629	2.71314e-30	Mcam	2.38076	4.28214e-07
Fetub	3.06862	3.27799e-12	C230037L18Rik	-1.90283	0.000291942
Tnfaip8l1	-2.65976	3.18223e-10	Gm49708	2.11495	2.52383e-11
Rgs11	-3.7207	1.19347e-11	Trf	3.54189	4.26446e-15
Cdh3	-2.79688	0.000538836	Prl3d2	2.65489	2.69165e-05
Adora1	-4.47424	5.19885e-10	Col28a1	1.75884	3.0043e-06
Cystm1	-1.99109	1.75134e-07	Rcn1	-2.24532	0.00169462
Gm34425	-3.51369	1.6194e-05	Aqp8	3.20704	8.57646e-19
BC021767	-3.39831	2.23234e-07	Il33	1.84076	9.8096e-06
Ifi202b	-3.17205	0.000964655	Htra1	-3.88921	7.53446e-40
Fam241a	-1.51967	4.54513e-23	Mark1	3.85695	1.42829e-11
Rbbp8nl	-4.17014	0.00108423	Mical1	1.55729	4.26851e-12
Gm7575	-2.95043	1.44377e-06	Mmp17	1.58323	8.56153e-05
Mboat1	-2.14662	2.98755e-15	Edn2	5.05303	4.40772e-06
Abcd2	5.6655	3.74864e-06	Adra2a	4.68132	1.39396e-30
Trim16	-1.80814	2.59387e-24	Nrxn1	5.7675	2.74537e-07
Selp	-1.87252	1.85657e-09	Map9	1.66284	1.13952e-21
Stk32c	-2.12354	2.06848e-07	Evc2	-4.2872	0.000517787
Foxa3	-1.88622	0.000216892	Ncoa1	-1.71548	6.67985e-18
Fstl1	3.66369	6.13244e-08	Dcp1b	-2.58484	1.81197e-05
Lox	5.47158	3.25278e-05	Gbp5	-1.67974	1.18408e-20
Gkn1	-2.25256	0.000302517	Hdac9	-2.36771	0.00153758
Lpar5	-1.90252	1.29487e-05	Klhl32	-3.81976	5.16711e-08
Pcolce	1.59712	3.34344e-09	Sertad4	-4.12685	1.3186e-16
Cyp3a13	-3.40017	8.50883e-05	Egln3	-2.85141	1.11335e-15
Fgf15	3.8225	1.18701e-05	Pkp1	2.50528	1.39416e-12
Gpr149	4.49647	0.00118017	Ccne1	1.50726	2.16249e-29
Atp8a1	-4.19801	1.03473e-22	Pomgnt2	-4.23901	3.80361e-15
Cgnl1	-1.70399	7.88899e-18	Sfmbt2	-2.68082	0.000117099
Coro2a	-2.86108	1.17577e-25	Chsy3	3.13575	6.69565e-09
Megf10	4.41765	2.58705e-15	Tmeff2	-2.50178	0.00044486
Onecut3	-7.37941	3.24203e-09	Prnd	3.43289	0.000158765
Esm1	6.76479	2.12339e-08	Chrm4	2.05181	5.6719e-09
Rai2	-4.09942	1.76257e-07	Mblac2	-1.61387	6.46671e-07
Nme3	-1.82473	7.65257e-12	Pik3r3	2.2213	5.63494e-17
Smim6	-2.04965	3.41504e-07	Rnf122	2.02506	0.00106837
Gdpd3	-1.86565	6.46821e-09	Ak4	-2.17864	2.05314e-08
Lrtm2	-6.12539	2.94013e-06	Slc2a10	3.59279	7.98252e-13
Sprr2k	5.50012	3.45293e-12	Spon2	2.46069	2.43376e-07
Fam187b	-2.97879	0.00113924	Gm15417	-1.62924	2.69743e-06
1500009C09Rik	-3.37824	0.00050449	Npy1r	4.73957	8.10128e-08
Tgfbi	3.80614	4.72022e-08	Pla1a	1.65453	9.37272e-07
Prxl2a	-3.06499	7.18688e-19	Rragb	-2.39679	0.000134436
Slc2a6	-3.25007	2.74885e-28	Gm6650	3.54274	1.3061e-08
Trim30b	-3.11046	0.000855025	Asphd2	2.47209	0.000785951
Tspan7	-1.99598	3.43299e-08	Xdh	-1.70472	9.58566e-07
Calml4	-1.93999	7.26589e-05	Acaa1b	3.53208	0.00099727
Acss2	-2.70875	1.61914e-26	Hspb1	2.02041	1.34056e-11
Pde1a	5.54016	3.62624e-08	Kcp	2.83021	4.25549e-06
Mlph	-2.27144	8.13953e-08	Gm34934	-1.53572	0.000772762
Golt1a	-3.24851	5.61529e-05	Napsa	4.29355	4.79648e-07
Cd14	-1.53275	2.00908e-08	Hif3a	4.78453	6.06543e-07
Slc16a6	-3.01329	3.58664e-29	Pax5	-3.08721	0.0015861
Adamts12	3.36809	3.74012e-10	Cntnap1	-2.77699	8.38729e-12
Mmp2	8.44914	1.53934e-05	Notch3	2.05503	6.26617e-05
Pcsk9	-2.12386	1.39253e-08	Wnt11	3.64652	2.682e-07
Syt8	-4.79751	1.52633e-05	Klhl30	-4.149	0.00041497
Podnl1	2.66215	2.0714e-06	Scrn1	-3.42641	0.000106794
Mtss2	1.84773	6.25127e-15	Cxxc4	2.19906	9.62383e-10
Vasn	1.57984	1.51511e-11	Ica1	-3.0543	6.21082e-19
Retreg1	-2.77338	7.03096e-25	C1qtnf6	2.606	7.87855e-06
Sult1c2	-3.44016	5.64748e-06	Samt1c	4.53612	0.000176784
Gm14207	-4.46339	9.47083e-05	Zdhhc21	-1.59163	1.87265e-12
Prkaa2	-4.76351	4.02646e-19	Steap4	2.00043	0.000999288
Tmcc2	1.86784	2.98397e-13	Pqlc3	-1.55117	9.64647e-09
Myo5b	-4.46078	2.92664e-06	Sprr2g	5.88236	2.74017e-08
Tnc	4.97699	2.31379e-09	Aldh3a1	1.77956	9.70152e-06
Spaca7	-4.78331	0.00121855	Padi3	2.61056	0.000353172
Bvht	3.31924	5.7525e-08	Acvrl1	3.79971	0.000460017
Dzip1	3.29476	4.32659e-07	Mafa	1.92645	3.53607e-05
Pmvk	-1.98961	3.88334e-20	Pxdn	-1.86234	8.31219e-05
Pip5k1b	-2.39203	1.27391e-13	Ar	-2.43025	9.87274e-36
Gm5148	-3.52976	6.57611e-08	Macrod1	-1.68276	2.08788e-08
Hivep3	2.31279	4.40931e-08	Tbx2	3.55088	3.02991e-09
Tgfb1i1	4.03081	1.24598e-11	Mapk12	-1.9788	9.96705e-18
Gm36660	-1.55842	0.000873729	Lrguk	2.43718	0.00130986
Ptprb	-2.65223	3.99117e-09	Tlr5	3.14358	5.41299e-07
Cyp26b1	3.97917	1.97198e-15	Col4a4	-2.381	0.000883393
Tmem100	4.51394	9.22349e-06	Glis1	4.70079	1.17762e-07
Msi1	5.84319	1.19453e-11	Npr2	2.26059	1.19711e-09
Stap2	-2.46251	1.01321e-08	Bpifb4	2.78761	1.42036e-05
9230112J17Rik	-1.54474	0.000396092	Ripply1	2.64377	1.30956e-05
Fhl1	3.063	0.00116804	Tll1	7.71588	2.18821e-13
Jup	-2.13833	2.35205e-09	Col15a1	3.9205	6.29037e-05
Lgals4	-3.52004	3.30832e-07	Lyplal1	-3.83542	2.00335e-11
Gpm6b	-3.05593	2.94995e-11	Rsad2	-4.46768	7.30755e-13
Gm12022	5.89271	5.19928e-06	Gyg	-1.53439	2.5472e-16
Ifitm10	-3.30022	2.40527e-09	Ccdc3	-2.88784	1.3957e-05
Foxd1	2.33292	1.86254e-09	Gm29358	-5.80352	0.000312731
Trdv4	-4.12702	0.000778945	Tro	4.49872	0.000396775
Gm7694	-1.84954	3.34309e-06	Cenpv	-2.04702	3.07756e-29
Sema5a	1.83289	7.7827e-06	Gm6093	3.8337	0.00119108
Hsd3b7	-2.63542	6.23852e-16	Creb3l1	2.2495	2.83851e-05
Pygo1	6.64623	1.5821e-08	Sprr2j-ps	3.35791	0.00163491
Sgpp2	-2.82952	2.41732e-12	Lrrc51	-2.26344	4.45714e-08
Ankrd9	-1.82496	5.71031e-14	Gm43128	2.16874	0.000698683
Fer1l4	-2.13576	0.00138323	Gm2694	-5.18448	4.24057e-06
Tspan13	-1.94709	7.49941e-09	Ppp1r36	3.79972	8.95836e-06
Foxo1	-1.79264	7.08888e-29	Gm49601	2.07841	0.000264742
Cldn1	-2.23296	0.00109128	Axdnd1	1.79419	5.879e-05
Rab7b	1.8656	1.89574e-09	Cyth4	1.81886	0.000198109
Ccdc92	-2.8481	6.13986e-19	Fn1	2.11873	8.28324e-11
Arhgap44	-2.54577	1.23006e-08	Eml5	-1.59648	1.9629e-05
Sh2b2	1.80532	9.02326e-12	1110002J07Rik	3.80544	0.00186978
Lama5	-1.75212	1.37917e-21	Ggh	-2.55158	1.44543e-22
Aifm3	-3.8295	1.35377e-05	Sbsn	2.00208	8.61896e-05
Oxct2b	-5.10554	0.000282279	Cnih2	3.10476	5.08289e-16
1700016C15Rik	-2.89315	0.00057164	Nmnat2	1.53057	0.00173724
Gale	-1.82295	3.21688e-19	Ephb6	1.61128	4.77484e-09
Epb41l5	-1.80283	3.58782e-09	Ide	-1.56855	8.70424e-17
Nuak2	-1.92282	1.26716e-08	Cfap100	2.95208	0.00157713
Mfsd13a	-2.41363	9.27546e-13	Samd14	1.59008	2.16669e-06
Rgs2	3.29278	8.90923e-09	Zc2hc1c	-2.14717	3.56386e-05
Fam241b	-2.69837	7.72729e-08	Fgfr2	3.70219	1.35401e-06
Sgk2	-5.52586	5.94631e-13	Vnn3	5.94582	7.9781e-08
Hoxa10	2.6131	2.35882e-07	Cmpk2	-1.90163	0.000188392
Kif7	1.55497	5.44571e-27	Fbln1	2.71555	9.02882e-24
Tmem63c	-4.22291	0.000790501	Gm44660	-2.41939	0.000130209
Zic3	-3.55669	4.69773e-10	Smco4	-1.93159	1.10134e-10
Ccdc68	-2.82803	2.12725e-12	Tafa5	-2.21158	4.84975e-06
Hid1	-3.05808	9.06252e-23	Ppp2r2b	1.93709	0.00021957
Ccno	4.02991	5.66175e-06	Pdzd4	1.76324	3.94697e-07
Rundc3b	-2.46833	5.32428e-12	Xk	-1.85602	1.69201e-11
Fcgrt	3.51383	3.2657e-11	3110009E18Rik	-1.74973	0.000393512
Camkv	-4.3217	3.3794e-07	Ppargc1a	-2.20483	0.000763216
Slfn2	-1.93147	1.35007e-05	Odad3	3.96065	0.00186603
Tnip3	-4.13752	1.34028e-07	Atp2a3	-1.79867	0.000531894
Misp3	-3.59533	0.000148455	Cnn1	4.17621	4.39678e-05
Tdrd5	-3.00393	5.76149e-06	Fmnl2	-1.57868	7.19923e-24
Chka	-1.89657	9.93424e-23	Arhgef19	1.7105	5.91371e-09
D930048N14Rik	-2.2637	9.02793e-17	Tnfrsf25	2.51013	0.00198931
2200002D01Rik	-1.63003	2.33134e-09	Ifi207	-1.71971	0.00110907
Megf6	-6.05273	6.12129e-05	Thbs1	2.52116	1.8882e-38
Arnt2	3.55979	5.47396e-05	Klk10	3.59564	1.64663e-05
Hnf4g	-2.14427	0.000196858	Slc18b1	1.65952	0.000234232
Oasl1	-1.61908	2.69848e-08	Zfp467	2.47917	1.42531e-06
Krt8	-1.57637	2.12678e-07	Csmd1	4.82896	8.66276e-05
Pcbd1	-2.19008	1.49674e-14	Scd3	3.39418	0.000426791
Ezr	-1.97852	1.16717e-11	Pkdcc	1.5008	4.67322e-16
Htr2a	3.80288	3.82915e-10	Olfr1396	-2.99801	2.83349e-06
Crip1	-2.54073	2.25593e-09	Ampd3	-2.70576	0.000848326
Gm42528	-1.95698	0.000177169	Wnk3	3.27534	7.35294e-11
Foxq1	-2.84368	1.42912e-10	Tmem200b	1.92849	0.000815986
Zdhhc23	-2.69606	1.2491e-07	Mfsd2a	-1.83071	6.1409e-13
Atf3	-1.80174	1.70841e-19	Scn3a	4.09534	0.0015928
Gm44040	-4.70702	2.7301e-05	Speg	4.37894	1.85671e-16
Pkp2	-1.56422	1.30115e-09	Fmnl1	-2.24362	6.31177e-09
Slc26a4	-4.29969	0.00152899	Larp1b	-2.01781	3.24025e-34
Kbtbd11	-2.38845	1.56026e-13	Dglucy	-2.98201	6.31464e-06
Gm15889	-4.72548	0.000368192	Fam110c	-1.52875	9.29546e-15
Lhfpl2	1.73733	2.69968e-09	Mtln	-1.54463	1.90425e-10
Thnsl1	-1.64419	1.62095e-19	H2ac13	1.94833	0.00151821
Plekhh1	-2.1569	5.84671e-20	Ptpn5	-2.04159	2.29841e-06
Apoc2	-4.86306	0.000308204	Tlcd5	-2.97523	0.000930415
Zbtb7b	-2.49736	4.83087e-44	Scx	-2.38208	1.20015e-05
Gng11	5.5497	1.41288e-06	Siglec15	-2.3406	0.000781074
Adam28	-3.8386	0.000235787	Gm18584	2.16205	0.00115476
Pcdhga6	4.88505	3.40584e-05	Des	6.25588	5.61982e-09
Rcan3	-1.71278	7.22389e-39	Itih2	3.47213	1.70822e-06
Lrp4	5.42197	3.5871e-12	Npr3	4.02985	0.00143233
Mafb	-5.50774	0.00111822	Gm11992	-2.02035	0.000678713
Plek2	-2.30137	5.05399e-09	Pthlh	-2.66137	9.99625e-07
Mapt	-3.66858	0.00136523	Ces2g	1.62656	0.000236697
Clmn	-2.15212	9.7321e-08	Erc2	-2.09764	1.09581e-05
Gm29100	2.41641	5.75747e-09	Hs6st2	-3.37101	0.00155529
Foxs1	5.12356	6.8478e-06	Tagln	2.71821	9.35359e-05
Tmem106c	-2.62305	8.53051e-46	Radil	-2.10354	0.000389124
Gc	-4.63805	0.000575016	Bdkrb2	3.57148	1.23126e-13
S100a7a	-1.55224	0.000194434	Prr5l	2.62202	2.59414e-06
Camk2b	-2.97745	5.47648e-12	4933421A08Rik	-3.1481	0.000113003
Slc27a6	-5.36394	1.02335e-08	Rab15	3.48888	2.74024e-05
Car6	3.90192	0.00041174	Gm30042	-1.97839	8.16382e-05
Gm45716	1.63886	3.22967e-08	Lce1g	6.65317	1.66572e-11
Prss32	-2.86334	0.000125477	Clip3	2.48227	0.00101636
Dop1b	-1.51314	5.03954e-12	Stmn2	2.57492	0.000239385
Hlcs	-2.13897	4.07823e-23	Abcc12	5.10147	1.06644e-11
Scara5	4.65955	0.000710568	Bicd1	-3.97329	8.83274e-16
Mctp2	-2.68574	8.30513e-05	Carmil3	2.91346	6.81963e-06
R3hdml	-2.71125	2.40622e-05	Lima1	-1.54758	4.86489e-08
Ccdc33	-4.61247	6.07293e-06	P4ha3	2.32884	3.28981e-14
Sox7	-2.62744	6.40294e-06	Sardh	2.02902	6.63055e-07
Piwil4	2.07365	3.84434e-07	Il6	3.48047	3.06954e-05
Neto2	2.38364	6.75563e-15	4930481B07Rik	-2.04852	0.00158921
Samd10	-1.93106	4.36753e-08	A730063M14Rik	-2.1156	0.000204688
Dkk2	2.73541	4.13313e-05	Gad2	2.66856	0.00136822
Gli1	6.07913	1.55322e-16	Tmprss11f	5.02247	4.75741e-05
Hip1	1.613	6.39677e-27	Nfatc4	1.57761	0.0011119
Hcrtr1	-3.99796	0.000484086	Plcl1	2.49617	1.15057e-07
Cmbl	-2.40465	1.6147e-09	Ninj1	-1.60526	2.90258e-10
Sod3	3.69244	1.60787e-05	Gstm7	2.21749	0.00122533
C2	-3.56749	2.20777e-08	Chst15	-1.98047	0.000655563
Stac2	3.37489	0.000541919	Fam89a	2.01092	2.70073e-06
Il1rap	2.70408	4.46645e-16	Nsun7	2.27654	7.61388e-07
Apol7a	-2.65816	1.04178e-26	Ptges	-3.36616	4.79674e-05
Spry1	-2.47117	3.91396e-12	Nnmt	3.18375	8.64476e-28
Pick1	-2.64305	1.49581e-13	Bcl7a	-2.30505	1.26187e-24
Vash1	-2.90031	8.20063e-10	Mpp3	-2.83514	0.000324715
Six4	1.7255	1.98103e-08	Mmp3	4.50671	1.7236e-05
Guca1a	-1.69535	1.37591e-07	Chadl	-1.54588	0.000490978
AU022754	-6.09354	4.41557e-09	Tppp3	1.682	3.5295e-06
Elavl2	4.95454	8.77237e-06	Ankrd44	-1.82459	3.47391e-08
Nol4	3.03212	5.10712e-07	Frmd5	-4.27876	6.89351e-14
Faah	-2.36149	3.62059e-07	Atp2b4	3.48484	5.3794e-18
Rab39b	2.72938	1.04435e-21	Asgr2	3.509	0.00173946
Pgap6	-2.00859	1.20546e-16	Gm20708	4.82271	0.000838924
Eps8l2	-1.69281	8.62118e-06	Macrod2	-2.83857	4.29712e-09
Fat4	3.5848	8.67876e-08	Dock9	-2.61782	9.65229e-28
Gata2	4.14608	8.31713e-08	Tmem62	-2.54504	1.01328e-21
Scg5	4.54093	0.000196895	Crlf1	3.93936	4.08705e-24
Dlc1	2.79746	1.77131e-05	Atp1a3	3.72083	1.95031e-07
Crct1	-2.51354	0.000796674	Usp17la	2.20587	1.37625e-11
Pkp3	-1.87311	1.30312e-05	Gvin-ps5	3.22554	1.72485e-11
Gm36958	-2.38206	0.00051735	Them6	-1.78927	4.16626e-07
Acbd4	-1.74537	1.80136e-18	Tmem37	-3.96174	3.41279e-06
Efcab5	-2.48506	5.11735e-08	Otx1	1.57549	3.35606e-07
Ptgfr	5.15216	0.00025784	Insrr	-3.06538	0.000197241
Tmie	-3.0324	9.45018e-06	Gm49373	1.50506	0.00123484
P2rx3	2.03611	6.5106e-05	Gm43403	-4.46517	0.0018376
Cyb561	-2.3031	9.63173e-10	Pde1b	4.70825	1.0027e-37
Sh2d3c	-1.79173	4.25725e-09	Add2	-1.91817	1.1888e-05
Cnksr1	-1.8154	7.66844e-05	Aff2	2.19034	6.33291e-12
Itga1	-1.63934	7.7115e-07	Crybb3	-4.59687	0.000451716
Sox12	2.44286	1.49059e-11	Rgs4	4.85625	0.000135755
Garem2	4.29754	1.32334e-12	Gm20412	-26.6791	9.30672e-12
P2ry10b	1.99905	8.19486e-06
