# Supplementary material for: Plasticity-induced repression of Irf6 underlies acquired resistance to cancer immunotherapy in pancreatic ductal adenocarcinoma
Source: Nat Commun. 2024 Feb 20;15:1532. doi: 10.1038/s41467-024-46048-7 (PMC10879147; doi:10.1038/s41467-024-46048-7)
Supplement: Supplementary file 5 — Supplementary Data 2 [file 41467_2024_46048_MOESM5_ESM.xlsx]

## Sheet: Sheet1
Supplementary Data 2. Irf6 signature gene sets
Gene
DHX30	PPP1R1B	VNN1	LAMB3	CHRM4
GM7336	RBP4	PILRA	APBB1IP	ONECUT3
IRF6	GM20257	BICC1	PROM1	GM12537
GM6565	GATA5	CDX2	SEMA4G	GM10812
FIGNL2	1700030C10RIK	ITGA1	CAR8	MUC5B
CAMSAP3	CDC42EP5	CLDN3	FAM198B	NUP210
SERPINA1B	LGALS2	CDH10	CXCL12	COL27A1
FST	VSIG1	ADAP1	LSR	ALDOC
CLDN4	ZBTB32	ADAM8	SLC39A4	TNNT1
SLC38A4	PLCE1	LIN28B	ADORA2A	SPATS2L
ARHGAP29	MPZL2	CLDN7	TSPAN13	EFNA3
KCNK1	SYNPR	IL33	MARVELD2	LIPG
GM13043	FFAR4	IQGAP2	FKBP10	GM17131
GM20422	DOK2	DQX1	XKR5	NOSTRIN
LRRC16B	IFI27L2B	SYTL2	FADS6	CDH1
CRISP1	SPTSSB	2610015P09RIK	CLDN6	LMF1
AMBP	D630003M21RIK	RGS17	SMTNL2	CCND2
RGS7	GSTK1	NPL	TMEM151A	HOXA3
CDHR2	PTGES	MANSC1	KIFC2	REM2
TNK1	IGFBP5	STC1	GZME	SMPD3
GNG4	MMP13	ATP7B	NOXA1	R3HDML
ESRP1	PTPRU	CLU	EPOR	STRA6
PDK4	FERMT1	PALM3	KLRC1	APOL9B
GABRP	PKLR	CLMN	EHF	PRSS8
ST8SIA3	CDH3	NOVA1	SCEL	CP
KRT23	ARHGAP40	PLA2R1	ICAM1	SPINT2
ADRA1B	BARX2	UNC13B	DPYSL5	MPP2
FGF13	RGS16	MYZAP	BACE2	CUTAL
MSX3	CBLC	PABPC4L	CFB	PLLP
PRR15L	ANXA10	TRF	ANKS1B	CRIP1
OCLN	CES2G	VIL1	RASGRP3	GFRA2
GM13836	DMD	SLFN2	MAP3K9	P2RY2
ST14	LCK	LRCH2	IFNLR1	CDH17
IGF2BP3	IL22RA1	GM379	GRB7	SCN5A
ANKS4B	BCHE	RNF208	FAM129C	PLAT
GCNT3	MPPE1	SLC44A3	CALML4	GLT1D1
TM4SF20	SPINT1	0610040J01RIK	EVPL	MYCBPAP
TDRD5	HNF4A	APOB	DSP	PAK6
MROH3	FGF1	OASL1	DENND2D	TTC9
BC030870	MAL2	TMPRSS2	CYP2S1	ELF3
TNC	LGALS4	HR	PPBP	HIST1H2AP
MYRF	KRT20	MKRN2OS	IL11	ERBB3
CIDEC	DSG2	SOWAHB	DHRS3	MCPT8
SEPP1	BCAM	TMEM51	ARHGEF26	SMARCA1
SLC4A11	IGFBP3	PLEKHA6	EPB4.1L4B	SEMA6B
ABCB4	HLCS	PNP2	PAOX	TIGIT
STARD10	HIST1H2AE	HTR1B	ARHGAP27	DSC2
CRYBG3	E330009J07RIK	HAPLN4	WNT7A	CHN2
SLC16A3	SEC16B	MFSD2A	GIPC2	FER1L6
LMO7	NCKIPSD	COL1A2	DYNAP	RPS6KA1
HOOK1	HIST1H2AD	MMP15	PTPRR	AKNA
HIST1H2AO	RPUSD3	MUC5AC	NGF	PHLDA2
ANKRD34A	CNIH2	RGL1	GJB4	9630033F20RIK
DDX25	F3	ARL14	SLC26A2	HIST1H1C
FLT4	EPHX2	AS3MT	VANGL2	PDE4D
PDLIM1	TNFRSF21	GM10307	ANGPTL4	CNTNAP1
IGSF5	EIF4E3	SYNGR3	TMEM132C	LEPREL4
SLC26A9	MISP	MUC1	LRP11	PLEKHA7
FRMD4B	TOM1L1	NFIA	HAS2	CDCP1
REEP6	ARHGAP8	PPM1J	CCDC68	SH2D5
PDE4B	ZMYND15	ISM1	CYSTM1	2010300C02RIK
RIPK3	DHH	ITIH2	DOC2G	KBTBD8
EPB4.1L5	FLRT3	CYP1A1	GPR98	HIST1H2BC
ARHGDIG	SUSD1	GLS2	CCDC25	CRIP2
MYO5C	NKX2-3	FSTL3	6430531B16RIK	DNAJA4
PYHIN1	LAMC2	ACVR2B	ATP8A1	NFKBIZ
RHOJ	GYLTL1B	ENPP2	GCA	RABGGTA
CTSH	EFCAB2	ITM2A	MTMR7	DLL4
MYO5B	UNC13A	ITGB3	IDO1	SLC40A1
CTH	KRT19	GJB3	DNAJC22	SLC4A4
FAM84A	SLC25A35	ACP5	INPP4B	NPHP3
GNB5	ENPP4	ZFP661	QTRTD1
