# Supplementary material for: Plasticity-induced repression of Irf6 underlies acquired resistance to cancer immunotherapy in pancreatic ductal adenocarcinoma
Source: Nat Commun. 2024 Feb 20;15:1532. doi: 10.1038/s41467-024-46048-7 (PMC10879147; doi:10.1038/s41467-024-46048-7)
Supplement: Supplementary file 7 — Source Data [file 41467_2024_46048_MOESM7_ESM.xlsx]

## Sheet: Figure 1
Figure 1a	Mean tumor diameter (mm)
Day	Control#1	Control#2	Control#3	Control#4	Control#5	Control#6	Control#7	Control#8	Control#9	Control#10	Control#11	Control#12	Control#13	Control#14	Control#15	Control#16	Control#17	GAFCP#1	GAFCP#2	GAFCP#3	GAFCP#4	GAFCP#5	GAFCP#6	GAFCP#7	GAFCP#8	GAFCP#9	GAFCP#10	GAFCP#11	GAFCP#12	GAFCP#13	GAFCP#14	GAFCP#15	GAFCP#16	GAFCP#17	GAFCP#18	GAFCP#19	GAFCP#20	GAFCP#21	GAFCP#22	GAFCP#23	GAFCP#24	GAFCP#25	GAFCP#26	GAFCP#27	GAFCP#28	GAFCP#29	GAFCP#30	GAFCP#31	GAFCP#32
0	0	0	0	0	0	0	0	0	0	0	0	0	0	0	0	0	0	0	0	0	0	0	0	0	0	0	0	0	0	0	0	0	0	0	0	0	0	0	0	0	0	0	0	0	0	0	0	0	0
4	1	1	1	1	1	1	1	1	1	1	1	1	1	1	1	1	1	1	1	1	1	1	1	1	1	1	1	1	1	1	1	1	1	1	1	1	1	1	1	1	1	1	1	1	1	1	1	1	1
8	2	2.5	2	2	2	1.5	2.5	2.5	1.5	2	2	2	1.5	1.5	2	1.5	2	1	2	1	2	1.5	1.5	2	2.5	2.5	2.5	2	1.5	2.5	2	2	2.5	2	2.5	2	2	2	2	2	2	2	2	2	2.5	2	2	3	4
12	3.5	4.5	2.5	3.5	3	2	3.5	4.5	3.5	4.5	4.5	3.5	3	3.5	3.5	3	3.5	1.5	2	1.5	3	3	2	3.5	5	4	3	3	3	4.5	4.5	4.5	5	3.5	4.5	3.5	4	4	4	4.5	4.5	4	4.5	4	5	5.5	4.5	5.5	7
16	5	6.5	3	6.5	4	3.5	4.5	5	5	6.5	5.5	5.5	4.5	5	5	4.5	4.5	2	3.5	2	4	5.5	2.5	5.5	7.5	6	6	4.5	6	5.5	6.5	6.5	6.5	5	5	4.5	5.5	6	5.5	6.5	6	5.5	6	5.5	6	7	6	6.5	6.5
20	7.5	9	4.5	9.5	6.5	6	7	8	7.5	8	7.5	7.5	5.5	6.5	6.5	5	6	1.5	3.5	1.5	4.5	7	2.5	7.5	9.5	8	8	7	8.5	7.5	8.5	9	9	8	8.5	5	6	7	7	7.5	6.5	6.5	6.5	7	7	8	6.5	7.5	5.5
24	10.5	12	7	12	7.5	7	9.5	9	9	10	9.5	9	8	8.5	8.5	6.5	7.5	1	4	1	4.5	7.5	3	8.5	10.5	9.5	8.5	8.5	9	6.5	9	7	8.5	5.5	7.5	3.5	5	5.5	5	7	6	6	6.5	6	7.5	9.5	6	7	3
28	13.5	13.5	9.5	14	9.5	10	11.5	11	11.5	13	11	12	10.5	12	10.5	9	8.5	1	3.5	0	4.5	7	2.5	8	10.5	9.5	8.5	9.5	7.5	6	11	6	7.5	4.5	6	2	3.5	4.5	2	5.5	5	4	5	4.5	6.5	11	4.5	7	1
32	15.5	16.5	11.5	16	12	13.5	13.5	14	13	14.5	12.5	13.5	11.5	15	12.5	11.5	11	1	3.5	0	2	4	1	6	8.5	8	6	10.5	6	6.5	14	5	7.5	3.5	4	1	2.5	3.5	1	4	4.5	3	1.5	1	6.5	13	1.5	6.5	0
36	17.5	18.5	13.5	19	15	15	16.5	15.5	14.5	16	14	15.5	13.5	19	15.5	13.5	13.5	1	4	0	1	2	1	5	8	7.5	5	12.5	5	10	16	4	4.5	2.5	3	1	1	2	1	1.5	2	1.5	1	1	7	14.5	1	7.5	0
40			15		18	16.5	18	17	16	17.5	15.5	17.5	14.5		16.5	15.5	15.5	1	5.5	0	1	1	1	2.5	7	7.5	3.5	14	3	12.5	19	2	2.5	1	1	1	1	1	0	1	1	1	1	1	8.5	15.5	1	8.5	0
44			16.5			18			18	19.5	17	19.5	17		19	17.5	18.5	1	6.5	0	1	0	1	1.5	7.5	8.5	3	15.5	1.5	15		1	1.5	1	1	1	1	1	0	0	1	1	1	1	10.5	17	1	10	0
48			17.5															1	9	0	0	0	1	1	8.5	9.5	3		1	16.5		1	1.5	1	1	0	1	1	0	0	0	0	1	0	12.5		1	11	0
52																		1	11	0	0	0	1	1	11.5	12	5		0	19		0	1.5	1	0	0	1	1	0	0	0	0	1	0	14		0	12.5	0
56																		2	13.5	0	0	0	1	1	14	13.5	6		0			0	2	1	0	0	1	1	0	0	0	0	0	0	15.5		0	13.5	1
60																		3	14.5	0	0	0	0	1	16	16	6.5		0			0	4	1	0	0	0	1	0	0	0	0	0	0	18.5		0	16	3
64																		4	16.5	0	0	0	0	1	17.5	17	8		0			0	6	1	0	0	0	1	0	0	0	0	0	0			0	19	8.5
68																		5.5		0	0	0	0	2	19	18	9		0			0	8	1	0	0	0	1	0	0	0	0	0	0			0		11.5
72																		7		0	0	0	0	2			11		0			0	10	1	0	0	0	1	0	0	0	0	0	0			0
76																		9.5		0	0	0	0	3			14		0			0	11	1	0	0	0	1	0	0	0	0	0	0			0
80																		11		0	0	0	0	4.5			17		0			0	12.5	1	0	0	0	1	0	0	0	0	0	0			0
84																		14		0	0	0	0	9.5					0			0	13.5	1	0	0	0	1	0	0	0	0	0	0			0
88																		18		0	0	0	0	12.5					0			0	14.5	1.5	0	0	0	1	0	0	0	0	0	0			0
92																				0	0	0	0	15.5					0			0	16.5	2.5	0	0	0	1	0	0	0	0	0	0			0
96																				0	0	0	0						0			0	18.5	5	0	0	0	1	0	0	0	0	0	0			0
100																				0	0	0	0						0			0		7	0	0	0	1	0	0	0	0	0	0			0
104																				0	0	0	0						0			0		8.5	0	0	0	1	0	0	0	0
108																				0	0	0	0						0			0		9.5	0	0	0	1	0	0	0	0
112																				0	0	0	0						0			0		12	0	0	0	4	0	0	0	0
116																				0	0	0	0						0			0		13.5	0	0	0	10	0	0	0	0
120																				0	0	0	0						0			0		15	0	0	0	14.5	0	0	0	0
124																													0			0		17	0	0	0		0	0	0	0
128																													0			0			0				0	0	0	0
136																													0			0			0				0	0	0	0
140																													0			0			0				0	0	0	0
144																																0			0
148																																0			0
Figure 1b	Mouse survival (#dead on which day post tumor transplant)
Day	Control	GAFCP
38	1
36	1
50	1
36	1
40	1
45	1
41	1
44	1
46	1
44	1
47	1
44	1
47	1
37	1
44	1
46	1
45	1
102		1
72		1
150		0
150		0
150		0
150		0
104		1
68		1
70		1
88		1
47		1
150		0
52		1
40		1
150		0
96		1
125		1
150		0
150		0
150		0
144		1
150		0
150		0
150		0
150		0
150		0
150		0
64		1
46		1
150		0
72		1
128		1
120		1
124		1
Figure 1c	Response rates
NR	23.5
PR	8.8
CR with late relapse	20.6
Durable CR	47.1
Figure 1d	Mean tumor diameter (mm) -- repeated therapy
Day	#1	#2	#3	#4	#5	#6	#7	#8	#9
0	0	0	0	0	0	0	0	0	0
4	1	1	1	1	1	1	1	1	1
8	1.5	2	2	2	2.5	2	1.5	2	2
12	2.5	3.5	4	2.5	4	3	2.5	3.5	2.5
16	4	5.5	6.5	4.5	5.5	5	4	5.5	4
20	5	6.5	8	6	7	6.5	4.5	7.5	5
24	6	7	8	6	7.5	7	5.5	7.5	5.5
28	6	6.5	7.5	5	7.5	6.5	4.5	7.5	3
32	3.5	5.5	6.5	2	5.5	3.5	2	6	1
36	3	4.5	5.5	1.5	4.5	2	1	6	1
40	2	2.5	2.5	1	2.5	1	1	5	0
44	1	2.5	1	1	2.5	1	2	3	0
48	1	4.5	0	1	4	1.5	4.5	2.5	0
52	2.5	5.5	0	1	5	3	5.5	4	0
56	5	7.5	0	1	6	4	6.5	5.5	0
60	6.5	8.5	0	1	7	6	7.5	6.5	0
64	8.5	11.5	0	2	9	7.5	9	7	0
68	9	13	1	3.5	11	9	10	9	0
72	10.5	16	1	6	12	10	12	11	1
76	11.5	18	2	8	13	11	13.5	12.5	2.5
80	12.5		3	10	14.5	14	15	14.5	4
84	14.5		4.5	11					5.5
88			5.5	12					7.5
92			6	13.5					9.5
96			7						11
100			7.5						14
104			7.5
108			8
112			9.5
116			11
120			12.5
124			14
128			15.5
Figure 1e	Mean tumor diameter (mm)
Ctrl lines
Day	Control#1	Control#2	Control#3	Control#4	Control#5	Control#6	Control#7	Control#8	Control#9	Control#10	Control#11	Control#12	Control#13	Control#14	Control#15	GAFCP#1	GAFCP#2	GAFCP#3	GAFCP#4	GAFCP#5	GAFCP#6	GAFCP#7	GAFCP#8	GAFCP#9	GAFCP#10	GAFCP#11	GAFCP#12	GAFCP#13	GAFCP#14	GAFCP#15	GAFCP#16	GAFCP#17	GAFCP#18	GAFCP#19	GAFCP#20	GAFCP#21	GAFCP#22	GAFCP#23
0	0	0	0	0	0	0	0	0	0	0	0	0	0	0	0	0	0	0	0	0	0	0	0	0	0	0	0	0	0	0	0	0	0	0	0	0	0	0
4	1	1	1	1	1	1	1	1	1	1	1	1	1	1	1	1	1	1	1	1	1	1	1	1	1	1	1	1	1	1	1	1	1	1	1	1	1	1
8	1.5	2	2	2	2	1.5	2	1.5	2.5	2	2	3	2.5	2.5	2.5	2	2	1.5	1.5	2	1.5	2	3	2	2	2	2.5	2	2.5	2.5	2.5	2.5	2.5	3	2	2.5	3	3
12	2.5	4	4.5	3.5	5	2.5	2	2	6	4	3.5	6	3.5	4.5	4.5	4	4	3.5	4.5	4	4	4	4.5	5	5	4.5	4.5	4	5.5	5.5	4.5	4.5	5.5	6	4.5	4.5	5.5	5.5
16	3	6	7	5.5	7	3.5	3	4	7.5	6	4.5	8	5.5	5	5.5	6	6	4.5	7	6.5	6	5	7	7.5	7	6.5	7	6	8	7	6.5	5.5	7	8	6	5.5	6.5	7
20	4	8	8.5	8.5	8.5	4.5	3.5	5.5	10	8.5	6	10	9	7	8.5	5.5	6	4.5	8	7	5.5	5	8.5	8	7	7.5	7.5	7	8.5	7.5	6	6	8.5	9.5	5.5	7	6.5	7.5
24	6.5	14	14.5	13	16	7.5	4	7.5	12.5	10	8.5	12.5	11	11	10.5	5.5	5	4	9.5	7	5.5	2	9.5	5.5	4	7	6.5	6	7	7.5	5.5	4.5	9	11	5	7.5	6	7.5
28	8.5	17.5	18	15	19.5	10	6	9.5	15	13	11.5	14	13	14	13.5	5	3.5	3.5	11.5	5	3	1	8.5	3	1.5	5	4	5	6	6.5	4	3.5	9.5	10.5	5	8	5	7
32	11.5			17		13	9	10.5	17.5	15.5	13	15.5	15	16.5	16	5	3	2.5	14.5	5	1	1	6.5	2.5	1	5	2	4	4.5	5	2	2	10.5	12	4.5	7.5	4	7.5
36	13					16.5	11	12.5			14.5	18	16			5.5	1.5	1.5	17	6.5	0	0	5.5	1	0	6.5	1	3	1.5	2	1	1	11.5	14	3.5	8.5	2	8.5
40	15						13.5	14			16		17.5			7	1	1	18.5	11	0	0	5.5	0	0	10	1	3	1	1	1	1	12.5	18	3	10.5	1	10.5
44	16.5						17.5	15.5			17.5					10	1.5	1		17	0	0	8.5	0	0	16	1	3	0	0	0	0	13.5		2.5	13	1	12.5
48								18								12.5	4	1			0	0	13.5	0	0	19	0	4.5	0	0	0	0	15		2.5	15	1	14
52																13.5	7.5	1.5			0	0	15.5	0	0		0	6.5	0	0	0	0	16.5		3	17	1	15
56																14.5	10.5	1.5			0	0	18	0	0		0	8.5	0	0	0	0	18.5		5.5	18.5	2	16.5
60																15.5	12.5	3			0	0		0	0		0	10	0	0	0	0			8.5		5	19
64																17	15.5	4.5			0	0		0	0		0	12.5	0	0	0	0			12.5		9.5
68																18.5	17.5	7			0	0		0	0		0	15	0	0	0	0			17.5		11.5
72																		11			0	0		0	0		0	19	0	0	0	0					14.5
76																		12.5			0	0		0	0		0		0	0	0	0					19.5
80																		13.5			0	0		0	0		0		0	0	0	0
84																		15.5			0	0		0	0		0		0	0	0	0
88																		17			0	0		0	0		0		0	0	0	0
92																					0	0		0	0		0		0	0	0	0
96																					0	0		0	0		0		0	0	0	0
100																					0	0		0	0		0		0	0	0	0
104																					0	0		0	0		0		0	0	0	0
112																					0	0		0	0		0
120																					0	0		0	0		0
128																					0	0		0	0		0
136																					0	0		0	0		0
144																					0	0		0	0		0
EP lines
Day	Control#1	Control#2	Control#3	Control#4	Control#5	Control#6	Control#7	Control#8	GAFCP#1	GAFCP#2	GAFCP#3	GAFCP#4	GAFCP#5	GAFCP#6	GAFCP#7	GAFCP#8	GAFCP#9	GAFCP#10	GAFCP#11	GAFCP#12
0	0	0	0	0	0	0	0	0	0	0	0	0	0	0	0	0	0	0	0	0
4	1	1	1	1	1	1	1	1	1	1	1	1	1	1	1	1	1	1	1	1
8	3	1.5	3	2	2	3	3.5	3.5	2.5	2	2.5	2.5	2.5	2.5	3	3.5	3	3	3	3
12	6.5	2.5	6	3	4	6.5	5.5	6	4.5	4	4	4	4	3.5	5.5	6.5	5.5	5	6	5
16	8.5	3	9	4.5	5.5	8	7.5	8.5	5	3.5	4	4	5	4	7	8.5	7	6	8.5	6
20	12	6	11	6.5	11	12.5	10.5	11.5	6	3.5	4.5	3	6	4	7.5	8.5	7.5	7	8.5	6
24	14	8.5	14	10	13.5	15	13	14.5	5	2.5	4	3	7	2.5	6.5	8.5	7	7.5	8.5	4.5
28	17.5	11.5	17.5	12.5	16	18.5	16	19	4	1.5	2.5	1	11	1	5.5	6.5	6	7.5	8	3.5
32		14		15	18		18.5		2.5	1	1	1	13.5	1	3.5	5	4.5	6.5	6	2
36		16							1	0	1	1	15	0	1.5	2	2	6.5	4.5	2
40		18							1	0	1	0	16.5	0	1	1	1	8	5.5	2
44									1	0	1	0	18	0	1	1.5	1	9.5	7	3.5
48									1	0	0	0		0	1	1.5	1	10	9.5	6
52									1	0	0	0		0	1.5	2	1	11	11	8.5
56									0	0	0	0		0	2	3	2	12.5	13	12.5
60									0	0	0	0		0	5	7	5	14.5	15	19.5
64									0	0	0	0		0	9.5	17	9	18
68									0	0	0	0		0	14		12.5
72									0	0	0	0		0	18		16
76									0	0	0	0		0			19.5
80									0	0	0	0		0
84									0	0	0	0		0
88									0	0	0	0		0
92									0	0	0	0		0
96									0	0	0	0		0
100									0	0	0	0		0
108									0	0	0	0		0
116									0	0	0	0		0
124									0	0	0	0		0
132									0	0	0	0		0
140									0	0	0	0		0
148									0	0	0	0		0
Esc lines
Day	Control#1	Control#2	Control#3	Control#4	Control#5	Control#6	Control#7	Control#8	Control#9	Control#10	Control#11	Control#12	Control#13	Control#14	Control#15	Control#16	Control#17	Control#18	Control#19	Control#20	Control#21	Control#22	Control#23	Control#24	Control#25	Control#26	Control#27	Control#28	Control#29	Control#30	Control#31	GAFCP#1	GAFCP#2	GAFCP#3	GAFCP#4	GAFCP#5	GAFCP#6	GAFCP#7	GAFCP#8	GAFCP#9	GAFCP#10	GAFCP#11	GAFCP#12	GAFCP#13	GAFCP#14	GAFCP#15	GAFCP#16	GAFCP#17	GAFCP#18
0	0	0	0	0	0	0	0	0	0	0	0	0	0	0	0	0	0	0	0	0	0	0	0	0	0	0	0	0	0	0	0	0	0	0	0	0	0	0	0	0	0	0	0	0	0	0	0	0	0
4	1	1	1	1	1	1	1	1	1	1	1	1	1	1	1	1	1	1	1	1	1	1	1	1	1	1	1	1	1	1	1	1	1	1	1	1	1	1	1	1	1	1	1	1	1	1	1	1	1
8	2	2	1.5	2	2	2	1.5	2	3	2	2	1.5	2	2.5	2.5	2.5	2	2	1.5	2	1.5	1.5	1.5	1.5	1.5	1.5	1.5	1.5	1.5	1.5	1.5	2	2	2	2	2	2	2	1.5	1.5	2	2	1.5	2.5	2.5	1.5	3	2.5	2
12	2.5	2.5	1.5	3	2.5	2.5	3.5	3	5	4	4	2	4.5	4.5	4.5	4.5	3.5	4	3	4	2	2.5	2	2	3	2.5	2.5	2.5	2.5	2.5	2.5	3	3	3.5	3.5	3.5	3	3	2	3	3	3	2.5	4	3.5	3.5	5.5	4.5	4
16	4	4	2	4	4	4	7	4.5	6	4.5	5	3	6.5	6	6	7	5.5	6	5	6.5	4.5	5.5	5	5	6	4.5	5.5	5.5	5.5	3.5	6.5	4	4	4.5	5	4.5	4	4	3	4.5	4.5	4	3.5	4.5	4	3.5	5.5	5	4
20	6.5	6	2.5	7	5.5	6.5	10	6.5	10	6.5	6.5	4.5	10	9	10	9.5	8	9.5	8.5	10	7.5	7	8	8.5	11.5	10	10	9	7.5	7	9.5	5.5	6	5.5	6	6	6.5	5	3.5	8	6	4.5	5	4.5	6.5	6	8.5	5.5	6
24	8.5	7.5	5	9	7.5	9.5	12.5	9.5	12	9	8	9	12.5	11	12	10.5	11	11.5	10.5	13	9	10.5	11	10	14	12	13	12	10.5	10	11.5	6.5	6.5	6	6.5	6	7	5.5	4	9	6	5	5.5	3.5	9	10	10	5.5	9.5
28	10	9	6	10	9.5	11.5	14.5	11.5	14.5	12	10	11.5	14	15	14	13.5	13.5	14.5	12.5	14.5	12	13	14	11	17	15.5	16	14.5	12	12.5	14	9	8	6.5	8	7.5	7.5	4.5	3.5	8	6	5	5.5	2	11	13	12	6.5	11.5
32	12	10.5	7	10.5	12	13	15.5	13.5	18.5	13.5	13	13			15.5	14.5				16.5	14	16.5	17	15		17	17.5	17	13.5	14.5	16	10.5	8.5	6.5	8	8.5	9	3	3	7.5	5	4	4	1	15.5	16	14	10.5	16
36	13	11	8	12.5	13	15	19.5	15		15.5	15	15			17.5	17.5					17			17.5					15	16.5	17.5	12	9.5	5	6	10	9.5	3	3	7.5	2.5	4	3	1	18.5	18	16	14	18
40	14	12.5	10	14	15	16.5		16.5		18	17	17.5																	17.5			13	10.5	4	5	11	10.5	4	4	7.5	2	4.5	1	1			18.5	18
44	16	15	11.5	17	17.5	18.5		18																								14.5	11.5	2.5	3	12.5	11	5.5	5	8	1	6	1	1
48	18	17.5	12																														12.5	2	3	14	11.5	6.5	7.5	9.5	1	7.5	1	0
52			13.5																														14	1	3	16	12.5	7.5	9	10.5	1.5	9	1	0
56			15.5																														15.5	1	3.5	18	14	17	16.5	14.5	3.5	13.5	1	0
60																																		1	5		16		18.5	17	5	15	1	0
64																																		0	6.5						6.5	16.5	1	0
68																																		0	8						8.5		0	0
72																																		0	9.5						9.5		0	0
80																																		0	11						11.5		0	0
88																																		0	13.5						12.5		0	0
96																																		0	16.5						15		0	0
104																																		0	19						17.5		0	0
112																																		0									0	0
120																																		0									0	0
128																																		0									0	0
136																																		0									0	0
144																																		0									0	0
148																																											0	0
Figure 1f	Mouse survival (#dead on which day post tumor transplant)
Day	Ctrl+IgG	Ctrl+GAFCP	EP+IgG	EP+GAFCP	Esc+IgG	Esc+GAFCP
48	1
30	1
29	1
32	1
28	1
39	1
45	1
49	1
34	1
36	1
46	1
39	1
42	1
36	1
38	1
70		1
72		1
91		1
42		1
47		1
150		0
150		0
58		1
150		0
150		0
48		1
150		0
84		1
150		0
150		0
150		0
150		0
58		1
42		1
79		1
59		1
92		1
61		1
30			1
42			1
31			1
35			1
33			1
29			1
33			1
28			1
150				0
150				0
150				0
150				0
46				1
150				0
85				1
70				1
92				1
69				1
67				1
60				1
48					1
48					1
57					1
44					1
44					1
44					1
36					1
46					1
34					1
41					1
44					1
43					1
38					1
36					1
39					1
39					1
35					1
34					1
37					1
36					1
40					1
38					1
36					1
39					1
32					1
36					1
35					1
36					1
43					1
42					1
39					1
44						1
57						1
150						0
104						1
57						1
60						1
62						1
66						1
68						1
103						1
70						1
150						0
150						0
36						1
38						1
41						1
42						1
39						1
37						1
66						1
122						1
46						1
42						1
64						1
48						1
42						1
43						1
50						1
54						1
46						1
36						1
48						1
42						1
40						1
41						1
40						1
39						1
43						1
38						1
37						1
40						1
63						1
52						1
40						1
47						1
41						1
40						1
Figure 1g	Response rates
		Ctrl lines	EP lines	Esc lines
NR		30.4	16.7	80.9
PR		21.7	16.7	8.5
CR with late relapse		8.7	25	4.2
Durable CR		39.1	41.7	6.4
[truncated: 29 more columns]

## Sheet: Figure 2
Figure 2d	Mean tumor diameter (mm)
Parental EV
Day	Control#1	Control#2	Control#3	Control#4	Control#5	Control#6	Control#7	Control#8	Control#9	Control#10	FCP#1	FCP#2	FCP#3	FCP#4	FCP#5	FCP#6	FCP#7	FCP#8	FCP#9	FCP#10
0	0	0	0	0	0	0	0	0	0	0	0	0	0	0	0	0	0	0	0	0
7	4.73333	4.52667	4.55	4.56667	4.29667	4.40667	4.02	4.39	4.18	4.50333	4.49	4.21667	4.38	4.08	3.91667	4.17333	4.35333	3.81	3.72333	3.99667
11	5.07333	4.95667	5.35	4.85667	4.65333	4.74667	4.52333	4.95	4.75667	5.10667	5.15	4.69	4.80667	4.57333	4.65333	4.7	5.03667	4.48333	4.21333	4.54667
15	5.40667	5.99667	5.89	5.19	5.08333	5.42333	5.04667	5.68333	5.16333	5.75	5.67333	5.41	5.51	5.23333	5.01	5.36333	5.34	5.4	4.94	5.39667
18	5.26	6.49667	6.43333	5.32333	5.12333	6.01333	5.51	6.35	5.51667	6.02333	6.23333	6.06667	5.93333	5.95333	5.18	5.65	6.1	5.92667	5.23667	5.91333
21	5.34	6.98	6.68333	5.55667	5.24	6.66333	5.97667	6.83333	5.90667	6.9	6.84	6.63667	6.46333	6.4	5.64333	6.2	6.52333	6.68333	5.56667	6.26667
24	6.15	7.61	7.30667	6.31333	5.86667	7.14667	6.28333	7.63333	6.38	7.56667	7.60333	6.96	6.88333	7.23333	6.20667	6.65333	6.91333	7.11667	6.11667	6.98333
27	6.48333	8.36	8.08667	7.18667	6.55667	7.94667	7.18333	8.33667	7.12	8.25	8.38	7.71667	7.65333	7.85667	6.75	7.15667	7.44	8.25	6.98333	7.84667
30	7.30333	9.24667	8.58667	8.04667	6.99333	8.26333	7.79333	9.03	7.98333	9.03333	8.60667	7.83333	7.52333	7.77333	6.84	7.07333	7.39	8.26	6.98333	7.45333
33	8.09	10.9	9.42333	8.78333	7.90667	8.87333	8.51667	9.38667	8.56	9.63333	8.63667	7.65	6.49667	6.93667	6.03667	6.38	6.01667	7.02333	6.46667	6.42
36	8.64667		10.15	8.99	8.54667	9.54333	9.18667	9.94333	9.23333	10.13	8.54333	7.9	5.54667	5.75333	4.91333	5.4	4.91333	5.5	5.28667	5.14333
39	9.4		10.86	9.73667	8.78667	10.2533	9.87667	10.48	9.81667	11.02	7.42333	8.17333	4.46333	4.63	4.04333	4.46667	3.63333	4.64667	4.88333	4.24333
43	9.98			10.1367	9.30333	10.7167		10.99	10.6		6.36667	8.43333	3.98	4.15333	3.51667	3.86	3.15	3.70333	4.17	3.74667
47	10.81			11.2133	10.0033	11.3			11.5067		5.28	9.88	3.29333	3.44333	3.15667	3.43667	0	0	3.44	2.96
51					10.5833						3.87333	10.4133	0	2.73333	0	2.65667	0	0	0	0
55											0		0	0	0	0	0	0	0	0
59											0		0	0	0	0	0	0	0	0
64											0		0	0	0	0	0	0	0	0
70											0		0	0	0	0	0	0	0	0
76											0		0	0	0	0	0	0	0	0
80											0		0	0	0	0	0	0	0	0
Parental Zeb1/Snail OE
Day	Control#1	Control#2	Control#3	Control#4	Control#5	Control#6	Control#7	Control#8	Control#9	Control#10	FCP#1	FCP#2	FCP#3	FCP#4	FCP#5	FCP#6	FCP#7	FCP#8	FCP#9	FCP#10
0	0	0	0	0	0	0	0	0	0	0	0	0	0	0	0	0	0	0	0	0
7	4.05333	4.04	3.74333	3.94	3.85667	4.16	3.78	3.81	3.77667	3.62667	3.96333	4.01667	4.08	4	3.78	4.25333	3.96667	3.74333	4.04667	3.76333
11	4.52333	4.46	4.56333	4.27	4.05667	4.57333	4.14333	4.20333	4.01	3.99	4.64333	4.65667	4.53	4.37333	4.18	4.60333	4.35667	4.23333	4.40667	4.26
15	4.85	4.86	5.35333	4.64333	4.57333	5.21667	4.53	4.68	4.31667	4.26	5.43	5.11667	4.82	4.92667	4.46667	5.15	4.70333	4.64667	4.99667	4.49333
18	5.34	5.23667	5.58333	4.91667	4.77667	5.63333	5.03667	4.87	4.78333	4.46667	6.18333	5.64	5.55	5.58	4.76667	5.66333	5.02333	5.11333	5.76667	5.00667
21	5.80333	5.54333	5.99333	5.1	5.04667	6.15	5.46333	5.32333	5.00667	4.80667	6.68	6.39	5.95667	6.40667	5.01	6.51667	5.47667	5.54	6.30667	5.62
24	6.54	6.21	6.5	5.54	5.51333	6.96667	6.1	6.15333	5.76	5.53667	7.21333	7.16667	6.73333	6.92	5.56333	7.23333	6.28	6.24	6.77333	6.39
27	7.39333	7.03667	7.12333	6.27667	6.09333	7.64667	6.80333	7.12667	6.37667	6.18667	8.03667	8.23333	7.56	7.91667	6.56	8.06	7.1	7.08333	7.55333	7.33333
30	7.97667	7.97667	7.90667	6.93	6.72667	8.49667	7.3	8.1	7.2	6.81	8.88333	8.79333	8.14667	8.69	7	8.96667	7.66667	7.73	7.94333	8.02333
33	9.08333	8.84667	9.01333	7.79667	7.09667	9.29333	7.95333	9.15333	8.24	7.83667	9.7	9.66667	8.58667	9.09667	6.53	10.2333	8.31667	7.96667	8.43667	8.67
36	10.24	9.85	10.3167	8.33667	7.54	10.28	8.28333	10.32	9.13333	8.65	10.9567	10.9833	9.11	9.29333	6.83667	11.7333	8.44667	7.98667	9.53333	9.1
39	11.05	10.82	10.94	8.89667	8.04333	10.7633	8.89667	10.99	9.87333	9.05	11.4	11.35	9.58667	9.53333	6.63333		8.74333	7.79333	10.11	9.81667
43				9.29333	8.43667	11.6233	9.82667		10.45	9.92333			10.18	9.66333	6.90667		9.07333	7.12667	11.5133	10.9333
47				10.0667	9.27333		10.5533		11.33	10.57			10.95	9.42	6.97333		8.64333	6.66667		11.65
51				10.5667	9.83667									9.18	7.57		9.17667	6.44667
55					10.4467									9.71	8.21333		8.78	5.97333
59														10.12	9.10667		7.76667	5.08333
64														10.7267	10.56		7.63	4.23333
70														10.83	10.9667		6.58333	3.75
76																	5.56667	3.25
Figure 2e	Mouse survival (#dead on which day post tumor transplant)
Day	EV+IgG	EV+FCP	ZS+IgG	ZS+FCP
100		0		0
100		0		0
100		0
100		0
100		0
100		0
100		0
100		0
100		0
35			1	1
36	1		1	1
36	1		1	1
37	1		1
37	1
39	1		1	1
42	1		1	1
43	1			1
43	1
45	1		1
47			1
50	1	1	1
55			1
59				1
65				1
Figure 2f	Mean tumor diameter (mm)
Esc EV
Day	Control#1	Control#2	Control#3	Control#4	Control#5	Control#6	Control#7	Control#8	Control#9	Control#10	FCP#1	FCP#2	FCP#3	FCP#4	FCP#5	FCP#6	FCP#7	FCP#8	FCP#9	FCP#10
0	0	0	0	0	0	0	0	0	0	0	0	0	0	0	0	0	0	0	0	0
8	5.03667	5.11667	4.5	4.91333	5.21667	4.73	4.84333	4.97	4.54333	4.88	5.93333	4.89667	5.13667	5.63667	5.44333	4.81	4.87667	4.61	5.34	5.14333
11	5.39333	5.25667	4.89333	5.12333	5.58	4.66667	5.16	5.01667	5.18	5.16333	6.18333	5.14667	5.75	5.73667	5.83667	5.07	5.30667	4.56333	5.74	5.35333
14	6.13	5.61	5.18	5.48333	6.01333	4.94	5.45667	5.38667	5.45	5.45	6.57	5.33	6.09333	6.02667	6.18667	5.41333	5.96667	4.76333	6.20667	5.74333
17	6.63667	6.10333	5.7	5.76	6.27333	5.27333	5.66667	6.04667	5.83333	5.79667	6.68333	5.47667	6.61333	6.48	6.46667	5.62667	6.49	4.95333	6.32	6.06333
20	6.71667	6.51	6.18667	6.24333	6.47333	5.48333	6.03667	6.51667	6.13333	6.09667	6.86	5.99333	6.84667	6.88333	6.75333	6.06667	6.88	5.11667	6.49667	6.24333
23	7.64333	7.08667	6.91667	6.93667	7.36667	6.24667	6.51333	7.19	6.66667	6.69667	7.4	6.57667	7.54333	7.52	7.56	6.62667	7.31333	5.74667	6.97333	7.08333
26	8.06	7.57667	7.47667	7.53667	7.94333	6.81667	7.04333	7.54	7.19	7.21333	7.96333	6.92333	7.87333	7.78333	7.84	6.91333	7.78333	6.01333	7.49667	7.56667
28	8.41667	8	7.96333	8.18333	8.53333	7.34667	7.38333	8.32667	7.83333	7.9	7.99333	7.18333	8	8.05	8	7.12333	7.91333	6.18	7.64	8.01667
30	9.41333	9.37667	8.4	9.06667	8.95333	7.78333	7.9	9.21333	8.51	9.1	8.12667	7.26333	8.29333	8.45	8.23333	7.57667	8.09	6.00667	7.86667	8.07667
33			9.34333	10.3233	10.1333	8.66	8.38	10.3167	9.3	10.1667	8.2	7.50667	8.49333	8.44	8.4	7.96667	7.92	5.95667	8.09	8.15
36			10.5333	10.84	10.5233	8.94333	9.30667	10.6967	9.92667	10.8067	8.26667	7.88333	8.83667	8.71333	8.63667	8.32667	7.86	6.09333	8.06667	8.45
39					11.4667	9.81333			10.9333	11.6267	8.90333	8.60667	9.2	9.25667	9.22333	8.64667	8.74333	6.15333	7.86667	8.9
42					12.15	10.78					9.26667	8.96	9.74	9.79667	9.87667	9.59667	9.38667	6.13333	8.03	8.40667
45											9.85667	9.93333					10.03	6.95	8.80667	9.18333
48											10.6267	10.5033					10.7833	7.06333	8.77	9.50333
51																		7.59	9.06667	10.1933
55																		8.54667	9.84333	10.89
59																		8.46	9.69333	11.4167
63																		8.97667	9.46667
67																		9.17	9.36
71																		9.74667	9.62667
75																		10.12	9.99333
Esc Zeb1-/-Snail-/-
Day	Control#1	Control#2	Control#3	Control#4	Control#5	Control#6	Control#7	Control#8	Control#9	Control#10	FCP#1	FCP#2	FCP#3	FCP#4	FCP#5	FCP#6	FCP#7	FCP#8	FCP#9	FCP#10
0	0	0	0	0	0	0	0	0	0	0	0	0	0	0	0	0	0	0	0	0
8	4.88	4.87	4.5	5.17667	4.71667	4.54333	4.73333	4.61667	5.23333	4.31667	4.92667	4.86	4.34667	4.52333	4.71667	4.76667	4.72333	4.62333	4.65333	4.58
11	5.38667	5.35333	4.67333	5.41333	5.33667	4.73667	5.43333	5.00333	5.53667	4.56333	5.24333	5.24667	4.70667	4.65	5.18	5.03	5.36333	4.88	4.85333	5.08
14	5.72	5.65	5.05667	5.94	5.91333	5.16	5.94667	5.27667	5.89	5.06333	5.82667	6	4.99	4.86667	5.61	5.49333	6.12333	5.53667	5.18667	5.27
17	6.07	5.86667	5.44667	6.14667	6.16333	5.68333	6.23333	5.44667	6.36333	5.24333	6.32333	6.25333	5.49	5.25	6.26667	6.13333	6.71333	5.92667	5.47	5.65
20	6.48333	6.05	5.76667	6.62667	6.47333	5.87333	6.69	5.58	6.9	5.46667	6.82667	6.67667	5.76667	5.42333	6.7	6.57667	7.35333	6.41667	5.9	6.24
23	7.1	6.61667	6.43667	7.14667	7.06333	6.38	7.93333	6.1	7.76667	6.24333	7.39	7.1	5.92333	5.97333	7.42667	7.25333	8.11	6.84	6.37333	7.1
26	7.89333	7.27	6.85333	7.79667	7.7	6.72333	8.34667	6.59	8.28	6.85	7.77667	7.32	6.27	6.24333	7.78667	7.52333	8.49	6.73333	6.46333	6.97667
28	8.39667	7.64	7.57	8.33	8.15	7.03333	9.03333	7.27333	8.74	7.53333	7.49667	7.01667	6.05	6.14333	7.73333	7.73333	8.66667	6.86	6.48667	6.31333
30	9.05333	8.33333	8.03333	9.14667	9.08333	7.63333	9.6	7.80667	9.31	8.02	6.92333	6.55	5.25667	5.8	7.9	7.88333	8.83333	7.06667	5.65667	5.66667
33	10.1667	8.83667	8.72667	9.58667	9.85	8.18333	10.2667	8.34333	10.5	8.52667	6.06667	6.01667	4.47667	4.70667	8.07333	8.4	8.78333	6.99333	5.00667	4.57667
36	10.4367	9.58667	9.51667	10.6267	10.5967	9.03333	11.0067	9	11.1667	9.20333	5.44	5.57667	4.31667	4.37	8.88333	9.56667	9.78333	7.26667	4.58	4.09667
39	11.37	10.1467	10.7533	11.1667	11.65	10.0933	11.9333	9.89	12.0033	10.08	4.73333	4.34	4.06667	3.77667	10.35	11.01	10.7533	8.4	4.06667	3.45
42					12.5733	10.9433	12.8667	10.5			4.51667	3.93333	3.91667	3.7					3.86667	3.41
45											4.63333	3.76667	0	3.07667					0	3.08333
48											4.4	3.18667	0	2.89667					0	2.72667
51											4.23	0	0	3.04333					0	0
55											3.59	0	0	2.9					0	0
59											0	0	0	0					0	0
63											0	0	0	0					0	0
67											0	0	0	0					0	0
71											0	0	0	0					0	0
75											0	0	0	0					0	0
80											0	0	0	0					0	0
Figure 2g	Mouse survival (#dead on which day post tumor transplant)
Day	Esc EV+IgG	Esc EV+FCP	ZS KD+IgG	ZS KD+FCP
100				0
100				0
100				0
100				0
100				0
100				0
32	1		1
33	2		1
34	1		1
35	1		1
36	1		1
37	1
38		1	1
39	1	1	1	1
40	1		1	1
41	1		1
42		1	1	1
44		1
45		1		1
46		1
47		1
50		1
74		1
75		1
Figure 2i	qPCR in orthotopic tumor cell lines
	Cdh1				Zeb1				Snail
Control	6.2942	4.14057	8.32925	8.99883	0.399922	0.725217	0.333208	0.6602	0.137606	0.27124	0.29493	0.17376
Esc	0.108586	0.097149	0.084538	0.031528	0.76091	0.924565	0.898356	0.941854	0.42955	0.46644	0.32266	0.52888
P values are 0.0008 for Cdh1, 0.0151 for Zeb1, and 0.0091 for Snail.
Figure 2j	Mean orthotopic tumor diameter (mm)
Day	Parental EV + IgG										Parental EV + FCP										Parental ZS + IgG										Parental ZS + FCP
0	0	0	0	0	0	0	0	0	0	0	0	0	0	0	0	0	0	0	0	0	0	0	0	0	0	0	0	0	0	0	0	0	0	0	0	0	0	0	0	0
7	3.15	3.05	2.9	3.2	3.15	2.95	3.3	3.15	3.95	3.6	2.7	2.35	2.9	2.85	3	2.75	3.35	3.15	3.5	3.15	2.9	2.9	3.2	2.85	3.05	2.9	3.25	3.1	3.1	3	3.35	3.15	2.95	3.15	2.75	3	2.75	2.55	2.9	2.95
14	4.6	4.6	4.85	4.55	4.5	4.35	4.25	5	4.55	4.3	2.65	2.95	3.45	3.1	4.4	2.7	3.5	3.25	3.15	4.5	5	4.6	4.5	4.4	4.3	4.35	4.2	4.2	3.75	3.85	3.5	4.35	3.15	3.8	3.5	3.25	4.05	3.35	3.5	3.3
21	5.75	4.8	4.15	4.85	4.75	4.95	4.8	5.45	5	4.95	3.25	2.9	2.75	3.25	3.8	3.55	2.75	2.95	3.85	3.45	7.2	4.75	5.55	4.6	4.7	5.5	5.2	4.45	4.3	4.4	4.25	5.15	3.75	4.55	4.1	4.15	4.8	3.85	4.25	4.2
28	6	5.5	4.95	6.05	4.85	5.45	5.75	5.6	5.65	5.4	2.3	2	3.05	2.6	2.75	3.15	2.5	2.9	3.3	3.05		7.35	6.95	5	5.4	6.35	5.55	5.75	5.3	5	4.4	5.35	3.95	4.05	4.4	3.6	5.5	4.6	4.55	4.3
35	6.35	6	5.9	6.55	5	5.55	6.75	5.9	6.3	6.05	2.2	2.6	2.5	2.65	2.3	2.2	2.45	3.2	2.7	2.85			6.95	5.35	6.45		7.3	7.25	5.55	5.9	4.4	5.75	4.55	4.6	4.65	4.65	6.65	6.25	6.2	4.85
P value between parental ZS control vs. FCP is 0.0234.
Figure 2l	Orthotopic tumor weight (mg)
EV+IgG	EV+FCP	ZS+IgG	ZS+FCP
270.2	119.9	391.5	225
264	110.5	522.9	295.5
399.5	102	465	516
348.8	83	353	433.5
695.9	136	494	268.8
573.1	62	394.5	210
301.7	55.5	672.9	563.5
620.5	86	364.5	436.1
492.7	85	413.9	470.5
	105		270.5

## Sheet: Figure 3
Figure 3a	The frequencies of immune cell populations
% CD11b+ myeloid cells			% gMDSCs			% NK cells			% CD103+ DCs			% T cells			% CD4 T cells			% CD8 T cells			CD8 T / gMDSCs
P	E1	E2	P	E1	E2	P	E1	E2	P	E1	E2	P	E1	E2	P	E1	E2	P	E1	E2	P	E1	E2
51.7	67.3	58.4	23.2	2.4	1.55	3.28	2.83	1.43	1.5	8.28	13.2	11	21.3	45.6	4.03	1.74	6.53	3.43	6.48	24.85	0.739224	6.75	32.0645
63.7	71	64	37.35	3.2	2.8	3.67	3.16	1.58	1.4	7.31	10.9	10.6	15.9	38.9	4.96	2.35	4.71	2.66	6.82	18.55	0.356091	5.32812	13.25
61.8	68	66	28.75	2.25	2.1	2.34	2.48	1.87	1.2	6.89	10.3	8.81	14	30.4	4.01	3.22	3.88	2.19	3.54	12.65	0.38087	3.93333	12.0476
63.4	65.8	64.7	32.25	1.75	1.95	2.32	2.17	1.28	1.29	4.97	9.7	9.71	12.1	45.7	4.3	4.24	3.58	2.38	3.86	15.95	0.368992	5.51429	16.359
58.1			27.2			2.69			2.09			11.5			5.9			2.54			0.466912
50.6			23.7			2.12			1.4			12.7			5.88			4.03			0.850211
P values are as follows. P vs E1 in % CD11b+ myeloid cells is 0.0133. P vs E2 in % NK cells is 0.0065. P vs E1 in % T cells is 0.0177. P vs E1 in % CD4 T cells is 0.0135. P vs E1 in %CD8 T cells is 0.0171. P vs E2 in CD8 T/gMDSC is 0.0012.
Figure 3b	The frequencies of immune cell populations
% CD11b+ myeloid cells		% gMDSCs		% NK cells		% CD103+ DCs		% T cells		% CD4 T cells		% CD8 T cells		CD8 T / gMDSCs
EV	ZS	EV	ZS	EV	ZS	EV	ZS	EV	ZS	EV	ZS	EV	ZS	EV	ZS
67.2	38.8	15.7	4.12	3.43	0.83	2.66	21	12.4	48.7	5.5	29.9	0.96	4.96	0.061146	1.20388
71.1	43.9	27.8	10.5	3.75	0.47	4.19	24.3	11.1	45	4.45	24.8	1.71	7.24	0.061511	0.689524
76.5	40.1	32.2	8.62	3.12	0.9	0.54	24.2	6.44	45.7	2.38	24.3	1.28	7.43	0.039752	0.861949
73.7	42.8	27.3	6.66	2.73	1.11	2.68	24.9	14.1	45.7	6.98	21.2	1.3	8.5	0.047619	1.27628
77.7	52.5	44.1	15	0.82	1.23	2.38	19.2	11.2	42.7	5.36	21.7	0.88	7.69	0.019955	0.512667
P values are as follows. EV vs ZS in % gMDSCs is 0.0032. EV vs ZS in % NK cells is 0.0081. EV vs ZS in CD8 T/gMDSC is 0.0004.
Figure 3c	IHC CD3 counts
Parental	Esc
10.67	56.67
7.33	31
8.66	46.33
21	70
	41.33
	41.67
P value is 0.0095.
Figure 3d	Mean tumor diameter (mm)
Day	Control#1	Control#2	Control#3	Control#4	Control#5	Control#6	Control#7	Control#8	Control#9	Control#10	Control#11	aNK1.1#1	aNK1.1#2	aNK1.1#3	aNK1.1#4	aNK1.1#5	aNK1.1#6	aNK1.1#7	aNK1.1#8	aNK1.1#9	aNK1.1#10	aCD4/8#1	aCD4/8#2	aCD4/8#3	aCD4/8#4	aCD4/8#5	aCD4/8#6	aCD4/8#7	aCD4/8#8	aCD4/8#9	aCD4/8#10	aCD4/8#11	aCD4/8#12	aCD4/8#13
0	0	0	0	0	0	0	0	0	0	0	0	0	0	0	0	0	0	0	0	0	0	0	0	0	0	0	0	0	0	0	0	0	0	0
4	1	1	1	1	1	1	1	1	1	1	1	1	1	1	1	1	1	1	1	1	1	1	1	1	1	1	1	1	1	1	1	1	1	1
8	2	2	2.5	3	3.5	4	2	2.5	3	2	3	2.5	2	3	3	2.5	3	2.5	2	3	3	3	2.5	3	3.5	2.5	3.5	3	2.5	2	2.5	3	3	2.5
12	4	4	5	5.5	6	6	4	5	5	4	5.5	4.5	4	5.5	5	5	5.5	5	4	5	4.5	5	5	5.5	5.5	5	5.5	5.5	4.5	4	5	4.5	5.5	4.5
16	6	5.5	6.5	6.5	7	8	5.5	6	5.5	5.5	7.5	5.5	6	7	7.5	5.5	6.5	6	5	6	6	6	6	7.5	7	6.5	6	6.5	5.5	5	6	5	7	6
20	6	5	6	6.5	8	9	6	5.5	5	5.5	7.5	5	5.5	7	6.5	5	6.5	5.5	4.5	5.5	6.5	5.5	6.5	8	6.5	6.5	6.5	6.5	5.5	5	5.5	4.5	8	6.5
24	4.5	4.5	5.5	5.5	8.5	9	5.5	5	2	4.5	8	4	3.5	6.5	5.5	3	6	5	2.5	4	6	4.5	6.5	8.5	5.5	5.5	5.5	6.5	4.5	3.5	5	4	8	7
28	3.5	2.5	4.5	5.5	8	8.5	4.5	3	1	2	8	2	2	6	5	1.5	5.5	4	1	2	4.5	3.5	6	7.5	4.5	5	4.5	6	3	2.5	3.5	2.5	6.5	5.5
32	1	1	2	4	4	5	2	1	1	1	7	1	1	2.5	2.5	1	1.5	1.5	1	1	1.5	1.5	2.5	4	1	1.5	2.5	3	1	1	1	1	5.5	3.5
36	1	1	1	2	1	2	1	1	1	1	5.5	1	1	1	1	1	1	1	0	1	1	1	1	1.5	1	1	1	1	1	1	1	1	3.5	1
40	0	0	0	1	0	1	0	0	0	0	2.5	1	0	0	0	0	0	1	0	0	1	1	1	1	0	1	1	0	0	0	0	1	1	1
44	0	0	0	1	0	0	0	0	0	0	1	1	0	0	0	0	0	0	0	0	0	1	1	0	0	0	0	0	0	0	0	0	0	0
48	0	0	0	1	0	0	0	0	0	0	0	1	0	0	0	0	0	0	0	0	0	1	1	0	0	0	0	0	0	0	0	0	0	0
52	0	0	0	1	0	0	0	0	0	0	0	1	0	0	0	0	0	0	0	0	0	1	1	0	0	0	0	0	0	0	0	0	0	0
56	0	0	0	1	0	0	0	0	0	0	0	1.5	0	0	0	0	0	0	0	0	0	1	1.5	0	0	0	0	0	0	0	0	0	0	0
60	0	0	0	1	0	0	0	0	0	0	0	4	0	0	0	0	0	0	0	0	0	2	4	0	0	0	0	0	1	0	0	1	0	0
64	0	0	0	1	0	0	0	0	0	0	0	6	0	0	0	0	0	0	0	0	0	4.5	6.5	1	0	0	0	0	2	0	0	1.5	0	0
68	0	0	0	1	0	0	0	0	0	0	0	8	0	0	0	0	0	0	0	0	0	7	9	1.5	0	0	0	0	4	0	0	4.5	0	0
72	0	0	0	2	0	0	0	0	0	0	0	10	0	0	0	0	0	1	0	0	0	8.5	10.5	2	0	0	0	0	6.5	0	0	7	0	0
76	0	0	0	3.5	0	0	0	0	0	0	0	12	0	0	0	0	0	2.5	0	0	0	10.5	12	4	0	0	0	0	9.5	0	1.5	8.5	0	0
80	0	0	0	4.5	0	0	0	0	0	0	0	14	0	0	0	0	0	5.5	0	0	0	12.5	16	6	0	0	0	0	12.5	0	3	10	0	0
84	0	0	0	5.5	0	0	0	0	0	0	0	16.5	0	0	0	0	0	7	0	0	0	15.5	18	7.5	0	0	0	0	14.5	0	4.5	12.5	0	0
88	0	0	0	8	0	0	0	0	0	0	0		0	0	0	0	0	9.5	0	0	0	17.5		9.5	0	0	0	0	16.5	0	7.5	13.5	0	0
92	0	0	0	10	0	0	0	0	0	0	0		0	0	0	0	0	11.5	0	0	0			11	0	0	0	0		0	9.5	15.5	0	0
96	0	0	0	11	0	0	0	0	0	0	0		0	0	0	0	0	12.5	0	0	0			12	0	0	0	0		0	10.5		1	0
100	0	0	0	12	0	0	0	0	0	0	0		0	0	0	0	0	14	0	0	0			13.5	0	0	0	0		0	12.5		1.5	0
104	0	0	0	13.5	0	0	0	0	0	0	0		0	0	0	0	0	15.5	0	0	0			15	0	0	0	0		0	14		2.5	0
108	0	0	0		0	0	0	0	0	0	0		0	0	0	0	0		0	0	0				0	0	0	0		0			5	0
112	0	0	0		0	0	0	0	0	0	0		0	0	0	0	0		0	0	0				0	0	0	0		0			6.5	0
116	0	0	0		0	0	0	0	0	0	0		0	0	0	0	0		0	0	0				0	0	0	0		0			7.5	0
120	0	0	0		0	0	0	0	0	0	0		0	0	0	0	0		0	0	0				0	0	0	0		0			9	0
124	0	0	0		0	0	0	0	0	0	0		0	0	0	0	0		0	0	0				0	0	0	0		0			12	0
128	0	0	0		0	0	0	0	0	0	0		0	0	0	0	0		0	0	0				0	0	0	0		0			14	0
132	0	0	0		0	0	0	0	0	0	0		0	0	0	0	0		0	0	0				0	0	0	0		0				0
136	0	0	0		0	0	0	0	0	0	0		0	0	0	0	0		0	0	0				0	0	0	0		0				0
Figure 3e	Mouse survival (#dead on which day post tumor transplant)
Day	Control	aNK1.1	aCD4/8
150	0
150	0
150	0
116	1
150	0
150	0
150	0
150	0
150	0
150	0
150	0
88		1
150		0
150		0
150		0
150		0
150		0
108		1
150		0
150		0
150		0
89			1
84			1
110			1
150			0
150			0
150			0
150			0
92			1
150			0
112			1
96			1
136			1
150			0
P value between control and aCD4/8 is 0.0385.
Figure 3f	Mean tumor diameter (mm)
Day	Parental control						Parental + OT-I								Esc control								Esc + OT-I
0	0	0	0	0	0	0	0	0	0	0	0	0	0	0	0	0	0	0	0	0	0	0	0	0	0	0	0	0	0	0
7	3.77333	3.80667	3.19333	3.42333	3.28333	3.44667	3.86667	3.75667	3.88667	3.82	3.62333	3.53	3.1	3.55	3.62333	3.83	3.16667	3.74333	3.30667	3.95667	3.72667	3.16667	3.75667	3.82	3.88333	3.31667	3.68	3.99667	3.29	3.50333
10	4.78667	4.74	4.13667	4.57667	4.26667	4.54	4.93333	5.31667	5.19667	5.2	5.00333	4.54	4.02	4.59	4.83333	4.93	4.10333	4.60667	4.33667	5.01667	4.69	4.36667	4.86333	5.15	4.69667	4.48667	4.91333	5.05667	4.43333	4.34
13	6.16333	6.05667	5.03333	5.87	5.93333	5.99667	6.01333	6.46667	6.69667	6.66667	6.44	6.16	5.41	6.09333	5.79333	5.68333	5.5	5.78333	5.55667	6.06	5.87	5.67667	6.34667	6.03667	6.33333	6.14	6.23	6.56	5.82	6.38667
16	7.14333	6.87667	6.3	6.75	6.86667	6.72	6.91333	8.06	8.03333	7.19	7.4	6.41667	5.89333	6.71	6.34667	6.18333	6.43333	6.75333	7	7.05667	6.93333	6.91333	7.55	7.15333	7.28333	6.87667	7.33	7.63667	6.41667	7.33333
19	8.55	8.60333	7.76	7.65667	8.22	8.09667	7.45	8.83	8.63333	8.36667	8.13667	7.43333	6.59	7.67333	7.81667	7.10667	7.64	8.10333	7.38	8.48333	8.37	8.02	8.69333	8.56333	8.29667	8.17667	8.47333	8.79667	7.96	8.48
23	9.88667	9.71333	9.70333	9.7	9.99333	9.33	7.88667	8.56667	9.63333	8.71667	8.46333	7.55333	6.15	7.19	9.14333	8.43333	8.8	9.08667	9.64	9.54667	9.8	9.33333	9.13333	8.98667	8.92667	8.68	9.42333	9.81	8.46	9.34667
26	11.1667	11.3433	10.84	11.2333	11.1	11.15	7.37	7.56333	8.97	8.10667	8.51667	6.78333	5.71333	6.73333	10	9.41333	9.80667	9.63333	10.41	10.6367	10.9333	10.6	9.03	9.46667	8.93333	9.31667	9.83333	10.34	9.08667	9.98333
29			11.8167	12.0867	11.8667	11.8	7.18333	7.15667	8.91	8.09333	8.27333	6.55667	5.68333	6.65	10.8933	10.6667	10.71	10.17			11.5667	11.1167	9.12333	9.84333	9.43667	9.28667	10.2967	10.82	9.55	10.7
32							6.86667	6.76667	9.9	8.73667	8.43333	6.33333	5.43	6.19667	11.3667	11.3	11.4333	10.8033					9.81333	10.4267	10.2333	9.63333	11.0167	11.3233	10.2533	11.2133
36							8.33333	7.96333	10.7233	10.3567	8.61667	6.79333	6.4	7.21667									10.7567	11.0433	10.6333	10.3667
40							10.0333	9.83333			9.25667	8.16333	7.76333	8.40333
44							11.06	10.7767			9.74667	8.59667	8.60667	9.48
48											10.4933	9.28333	9.03333	9.88
52												10.2333	9.98333	10.6833
P value between parental+OT-I and Esc+OT-I is 0.0145.
Figure 3g	Tumor cell killing by T cells
%AnnexinV+7-AAD+	T:E ratio	Parental				Esc
Tumor alone	1:0	2.58	0.53	1.18	2.28	0.69	0.84	0.64	0.76	1.01	0.98	1.06	0.68
Non-activated OT-I	1:2	1.66	1.78	1.72		0.98	1.64	0.75	0.88	0.99	0.76	0.95	0.86
	1:10	5.07	2.38	2.5		2.25	1.44	1.19	1.14	0.92	1.18	1.2	0.94
Activated OT-I	1:2	9.36	4.68	7.02		0.52	0.92	0.94	2.12	1.25	1.26	0.16	1.12
	1:10	16.1	37.4	19.16	31.6	3.77	0.76	14.2	3.6	3.3	1.4	1.18	1.7
P value between parental vs. Esc in the presence of non-activated OT-I (1:10) is 0.0048.
Figure 3h	Mixed tumor cell killing by T cells
%AnnexinV+7-AAD+	Parental						Esc
Tumor alone	1.14	1.51	1.67	1.83	1.01	1.45	0.34	0.81	0.49	0.17	0.3	0.5	0.29	0.13
Parental	26.9	26.3	27.7	25.7
Esc							0.74	0.64	0.95	0.89	0.38	0.39
Parental+Esc	14.7	19.4	15.7	14	26	25.8	2.45	3.6	1.98	1.78	2.56	2.6
P value between parental vs. Esc in the presence of non-activated OT-I (1:10) is 0.0303.
Figure 3i	Tumor cell killing by T cells
%7-AAD+	Parental EV			Parental ZS
Tumor alone	3.21	2.21	3.95	2.72	2.53	2.66
Non-activated OT-I	2.49	7.6	5.28	3.9	2.88	4.49
Activated OT-I	36.52	46.4	46.4	13.8	17.98	13.69
P value between parental EV vs. ZS in the presence of activated OT-I is 0.0015.
Figure 3j	Tumor cell killing by T cells
%7-AAD+	Esc EV			Esc ZS KD
Tumor alone	0.48	0.83	0.655	1	0.5	1.18
Non-activated OT-I	0.91	2.69	1.8	2.93	2.67	2.87
Activated OT-I	9.45	10.58	5.2	15	17.8	15.88
P value between Esc EV vs. ZS KD in the presence of activated OT-I is 0.013.

## Sheet: Figure 4
Figure 4f	ChIP-qPCR (% input)
	EV IgG				EV ZEB1				EV SNAIL				ZS IgG				ZS ZEB1				ZS SNAIL
Irf6 promoter	0	0.0001	0.00041	0.00118	0.0162	0.0092	0.00059	0.00473	0.00371	0.01265	0.01192	0.00936	0.00528	0	0.004	0.00025	0.01642	0.01385	0.00416	0.01098	0.0211	0.02818	0.02623	0.02191
Irf6 exon 6	0.001081	0.0007584			0.001166	0.0010296			0.0016903	0.0008226			0.0015176	0.0019615			0.0008766	0.0014764			0.0012743	0.0008871
P values are as follows. EV IgG vs. EV ZEB1 in Irf6 promoter is 0.0417. EV IgG vs. EV SNAIL in Irf6 promoter is 0.0046. ZS IgG vs. ZS ZEB1 in Irf6 promoter is 0.023. EV SNAIL vs. ZS SNAIL in Irf6 promoter is 0.0013.
Figure 4i	NES score
IRF6hi signature	Lee et al.	Steele et al.	Elyada et al.
Parental vs. Esc	-2.72	-2.6	-2.36
EV vs. ZS	-2.4	-1.94	-1.84

## Sheet: Figure 5
Figure 5a	Tumor cell killing by T cells
%7-AAD+	T:E ratio	Parental EV						Esc EV						Esc Irf6
Tumor alone	1:0	9.15	9.35	8.77	10.19			4.24	3.12	4.22	2.18			6.31	7.72	2.58	3.2
Activated OT-I	1:2	15.67	14.86	16.58	27.8	24.5	26.9	6.12	6.81	5.77	5.64	7.43	5.36	7.97	8.89	9.06	8.03	7.54	19.99
	1:5	23.6	19.3	19.06	27.8	35.2	33.4	8.22	9.57	7.08	14.92	15.72	11.66	16.92	19.47	23.98	26.8	30.1	28.53
P values are as follows. Parental EV vs. Esc EV in the presence of activated OT-I (1:2) is 0.0001. Parental EV vs. Esc EV in the presence of activated OT-I (1:5) is 0.0007. Esc EV vs. Esc Irf6 in the presence of activated OT-I (1:5) is 0.0005.
Figure 5b	Tumor cell killing by T cells
%7-AAD+	Parental EV						Parental Irf6-/-
Tumor alone	5.01	5.07	7.48	4.542			2.72	5.11	2.3	1.83
+ Act. OT-I	37.6	38.1	33.2	27.43	27.38	27.24	26.5	20.94	19.12	12.27	13.24	15.41
P values between parental EV vs. parental Irf6-/- in the presence of activated OT-I is 0.001.
Figure 5c	Mean tumor diameter (mm)
Esc EV
Day	Control#1	Control#2	Control#3	Control#4	Control#5	Control#6	Control#7	Control#8	Control#9	Control#10	FCP#1	FCP#2	FCP#3	FCP#4	FCP#5	FCP#6	FCP#7	FCP#8	FCP#9	FCP#10
0	0	0	0	0	0	0	0	0	0	0	0	0	0	0	0	0	0	0	0	0
7	4.33333	3.48667	3.38333	3.60333	4.01333	3.47667	4.12	3.31667	3.57	3.26	4.97667	4.61	4.06	3.92	3.51667	4.25	3.98333	3.44333	3.62	3.4
10	4.98333	4.56667	3.84667	4.17	4.71667	4.41333	4.85667	4.06333	4.24333	4.26667	5.63333	5.18333	4.8	4.83667	4.43333	5.20667	4.76667	3.95667	4.48333	4.20333
13	5.95	5.30667	4.6	5.02667	5.14	5.31667	5.72	4.76	5.07667	4.8	6.51	6.2	5.55	5.68667	5.16667	6.07	5.42333	4.86667	5.39667	5.09
16	6.67667	6.21333	5.8	6.2	6.14	6.18333	6.65	5.88333	6.23333	5.82	7.33	7.26667	6.37	6.86333	6.23333	7.09333	6.14	5.90667	6.25333	6.04
19	7.83333	7.49667	6.81333	7.1	7.01	7.4	7.71333	6.98333	7.14333	6.79	8.17333	8.03333	7.46667	7.64333	7.33333	8.3	7.06667	7.10667	7.69333	6.85
22	8.92	8.02667	7.91667	7.78333	8.00667	8.34333	8.71	7.43333	7.89	7.66667	9.55	9.29	8.29667	8.35333	7.86	9.12667	7.88667	7.76667	8.65333	7.9
25	9.69667	9.17333	8.80333	8.92	9.07667	9.5	9.90333	8.12333	8.46667	8.56	10.3933	10.1833	8.9	9.61	8.03333	10.1167	7.6	8.38333	9.19333	8.46667
28	10.28	9.61667	9.11333	9.57333	9.5	9.90333	10.41	8.91333	9.07333	8.96667	10.8433	10.5167	9.39333	9.93333	7.91667	10.5067	7.5	8.43667	9.79333	8.24333
31		10.08	9.83333	10.3133	10.2233	10.5667		9.34	9.7	10			9.47	10.3267	8.41667	10.91	7.45	8.47333	10.05	8.43
34		10.6933	10.5833		10.7667			9.85	10.1	10.8333			9.6		8.47667		7.11667	8.36667	10.5567	9.06333
37			10.97					10.4033	10.7233				9.8		8.1		7.04	7.97333	11.05	9.54333
40								10.7167					10.08		8.66667		6.69	7.88		9.98667
44													10.53		9.23333		7.03333	8.28		10.41
48															9.60333		7.62	9.09		10.74
52															10.0667		7.78333	9.40333
57															10.8833		8.01667	9.50667
62																	8.9	10.1167
67																	9.85	11.0267
72																	10.91
Esc Irf6
Day	Control#1	Control#2	Control#3	Control#4	Control#5	Control#6	Control#7	Control#8	Control#9	Control#10	FCP#1	FCP#2	FCP#3	FCP#4	FCP#5	FCP#6	FCP#7	FCP#8	FCP#9	FCP#10
0	0	0	0	0	0	0	0	0	0	0	0	0	0	0	0	0	0	0	0	0
7	3.46	3.96	3.26333	3.83333	4.21	4.11	3.78333	3.99333	3.91	3.92	4.59	4.26	4.67333	4.03333	4.03333	3.78333	3.95	4.36667	3.50667	3.38333
10	4.4	4.82333	4.16333	4.49	5.08333	5.20333	4.89667	5.14333	5.13	4.96333	5.51667	5.12333	5.81	4.84333	5.28333	5.01333	4.74667	5.27333	4.67667	4.15
13	5.08667	5.78667	5.16667	5.41	5.85667	6.14	5.87333	6.29333	6.16333	5.81	6.20667	6.16667	6.57667	5.61333	6.02333	5.57667	5.45	6.19	5.12667	4.99
16	6.04333	6.92333	6.28333	6.55667	6.81	7.15	6.62333	7.36667	6.91667	7.13333	7.00667	6.61667	7.08333	6.28333	6.83333	6.59	6.31667	7.12333	5.95	6.00667
19	6.98333	8.05	7.13333	7.92	8.26667	8.26333	7.55	8.66333	8.1	8.19667	7.66667	7.16667	7.59333	6.75	7.58333	7.47	7.07333	7.76	6.25	6.55
22	8.27333	9.45	7.9	9.22667	9.44	9.40333	8.64	9.66667	9.38	9.21	7.80667	7.06667	8.08667	6.81667	7.58	7.92333	7.35667	7.7	6.27333	6.1
25	9.30667	10.3167	8.38667	10.1433	10.3833	10.3833	10.0367	10.9233	10.4333	10.3267	7.72	6.66667	8.88333	7.19333	7.72667	8.23333	7.17	8.23333	6.39667	5.41333
28	10.3333		8.65333	10.9333	10.9733		10.69				8.5	6.08333	9.76667	7.37667	7.36667	7.82	6.67	8.8	6.78667	4.52
31	11.0333		9.48333				11.05				9.04667	5.55	10.5467	7.92667	7.75333	7.26	5.98333	9.16667	6.52	4.22667
34			9.91								9.94	5.43333	10.8933	7.88667	7.74	6.90333	5.1	10.04	6.75	3.76667
37			10.4867								10.5333	5.78333		8.6	8.13	7.34	4.43333	10.6333	6.7	3.44
40			10.8333								11.1233	6.5		9.22333	8.52	7.7	3.82333		7.41667	3.16
44												7.6		9.85	9.01667	8.71667	3.03667		7.95	2.54
48												8.68333		10.3333	9.06667	9.93333	2		8.56667	0
52												9.62333		10.8667	9.32333	10.4667	0		9.26667	0
57												10.5567			10.1233	11.4333	0		9.88333	0
62												11.2733			10.4233		0		10.3833	0
67															10.7		0		10.7333	0
72															11.1033		0			0
76																	0			0
80																	0			0
Figure 5d	Mouse survival (#dead on which day post tumor transplant)
Day	Esc EV+IgG	Esc EV+FCP	Esc Irf6+IgG	Esc Irf6+FCP
100				0
100				0
25			1
26			1
27			1
28		1	1
29	1
30	1	1	1
30			1
31	1	1	1
32	1		1
33		1	1
34	1
35	1	1		1
35	1
37	1
38	1
39				1
40				1
41	1		1
44		1
48		1
53				1
57		1		1
63				1
65		1
71		1		1
73				1
P values between Esc EV+FCP vs. Esc Irf6+FCP is 0.0401.
Figure 5e	Mean tumor diameter (mm)
Parental EV
Day	Control#1	Control#2	Control#3	Control#4	FCP#1	FCP#2	FCP#3	FCP#4	FCP#5	FCP#6	FCP#7	FCP#8
0	0	0	0	0	0	0	0	0	0	0	0	0
8	3.86667	3.64	3.42333	3.34333	4.2	3.8	3.93333	4.37667	3.98667	4.66667	4.01667	3.85
11	4.25	3.86667	4	3.93333	5.11667	4.5	4.37667	4.66667	4.26	4.75	4.03	3.92
14	4.57333	4.11667	4.5	4.34	5.51667	5.02667	4.67667	5.24	4.33333	5.01667	4.06667	4.06667
17	4.90667	4.38667	4.77	4.76667	6.17667	5.60667	5.06	5.56667	4.56667	5.20667	4.36667	4.4
20	5.73333	5.01667	5.37	5.46667	6.8	5.88333	5.68667	5.91	5.26667	5.42333	5.03333	5.05
23	6.03	5.20333	6.08333	5.76	7.36667	6.23333	6.42333	6.26	5.41667	5.77333	5.16667	5.23333
26	6.83	6.27	6.9	6.37333	8.12	6.69667	6.61	6.63	5.56667	5.91	5.27333	4.95
29	7.73333	7.03	7.49667	7.38	8	6.38	7.25	7.05333	5.6	5.64	4.83	4.20333
32	8.67333	7.73333	8.37667	8.04	7.39667	5.75333	7.86667	7.15	5.79667	6	4.55667	3.79333
35	9.3	8.36	9.13333	8.33333	7.84667	6.3	7.59667	7.20667	5.97	6.03333	4.38333	3.44667
38	9.95333	9.15667	9.85333	9.04333	8	6.28333	7.46	6.76	5.77333	6.10333	3.95333	2.71333
40	10.3333	10.12	10.3	9.31667	7.25333	6.08333	8.16667	7.64	5.56667	6.43333	3.8	2.48667
43			10.6667	9.88333	6.83333	5.89667			5.7	6.66667	3.1	2.46667
46				10.4433	6.93333	5.6			5.63333	7.35	2.41667	2.05
49					7.53333	5.6			5.7	7.79333	2.46667	0
52					7.5	5.56667			5.7	8.03333	0	0
55					7.45	5.56333			5.7	8.41667	0	0
58					7.21667	5.53			5.56333	9.08333	0	0
61					6.63333	5.4			5.17333	9.34	0	0
65					6.21667	4.9			4.66667	9.76667	0	0
69					5.68667	4.68333			4.47667	10.3833	0	0
74					4.83333	4			3.5		0	0
79					4	3.33333			2.5		0	0
Parental Irf6-/-
Day	Control#1	Control#2	Control#3	Control#4	Control#5	Control#6	Control#7	Control#8	FCP#1	FCP#2	FCP#3	FCP#4	FCP#5	FCP#6	FCP#7	FCP#8
0	0	0	0	0	0	0	0	0	0	0	0	0	0	0	0	0
8	3.61667	4.03333	3.53333	3.23	4.44	3.62	3.62333	4.15333	3.45667	3.82667	4.03	3.53333	4.31	4.3	4.06667	4.3
11	3.82333	4.29667	3.65	3.65	4.96	4.3	3.99333	4.35667	4.2	4.31667	3.99667	4.31667	4.66667	4.66	4.39	4.38333
14	3.83667	4.25333	4.06667	4.01667	5.25	4.41333	4.06667	4.54667	4.61667	4.82333	3.95333	4.58333	4.99667	4.96667	4.71333	4.83667
17	3.56667	4.07333	3.88333	3.95667	4.93	4.65333	4.21	4.6	4.7	4.86	4.18333	4.62	5.2	5.25667	5.25333	5.3
20	4.48333	4.53333	4.05667	4.55	5.42	5.11333	4.69333	4.75	5.4	5.4	5.08333	4.75	5.7	5.39333	5.9	5.53333
23	4.79	4.95	4.89333	5.25667	5.76667	5.5	5.33333	5.19	5.87667	5.77333	5.21667	5.46667	6.12333	6.07333	6.32333	6.06333
26	5.41667	5.88333	6.13333	5.8	6.20333	6.05333	5.84333	5.52333	6.6	6.45	5.68333	5.87667	6.67333	6.42	7.03333	6.93333
29	6.07	6.72	6.84333	6.67333	7.23333	6.71667	6.39333	6.14667	7.13333	6.85	5.93333	6.04667	6.88667	6.06667	7.2	7.17667
32	6.73	7.34	7.76667	7.56333	7.95	7.23667	6.76333	6.73333	7.79667	7.21333	6.05667	6.66667	7.04	5.86667	7.28333	7.4
35	7.02333	7.76667	8.41667	8.29667	8.33667	7.55667	7.49	7.35333	8.34	7.47	6.51667	7.16667	6.53333	5.9	7.54667	7.12
38	7.87333	8.24333	8.93667	8.79333	8.76667	7.74	7.94333	7.88	9.09	8.08	6.66667	7.2	6.38333	5.62667	7.13667	6.89333
40	8.28667	8.96667	9.46333	9.05333	9.20667	8.43333	8.34333	8.25333	9.25	8.50333	7.08333	7.15667	6.38333	5.53	7.08667	6.78333
43	8.73	9.29667	9.91667	9.42333	9.75667	8.81667	8.85333	8.46333	9.67333	8.97	7.33333	7.76667	6.20333	5.6	6.67667	6.7
46	9.3	9.56	10.35	10.09	10.2067	9.4	9.14	9.03	10.05	9.91	8.13333	8.28667	6.46667	5.39	7.32333	7.53333
49	9.67333	10.2667				10.05	9.67333	9.37333		10.3533	8.46667	8.83	6.69	5.22667	7.21667	7.82
52	10.15						10.05	9.81667			9.26667	9.15	7.16	5.25	6.76667	7.97333
55								10.3833			9.89667	9.83	7.72667	5.46667	6.91667	8.5
58												10.2833	8.33333	5.2	6.76333	8.87667
61													8.75333	5.35	7.03333	9.49333
65													9.01	5.28333	6.45333	9.89333
69													9.27667	5.29	5.66	10.15
74													9.91	5.43333	5.76667	10.35
79													10.38	5.36667	5.16667
Figure 5f	Mouse survival (#dead on which day post tumor transplant)
Day	EV+IgG	EV+FCP	Irf6-/-+IgG	Irf6-/-+FCP
100		0		0
100		0		0
100		0
100		0
100		0
40	1
42	1	1	1
43	1	1	1
46	1		1	1
49			1	1
50			1
51			1
52			1
55			1	1
59				1
67				1
68		1
75				1
P values between parental EV+control vs. parental EV+FCP is 0.0115.
Figure 5g	IRF6 in human NSCLC
IRF6	#10	#11	#16	#17	#23	#24	#8
Pre-ICB	881.827	1605.52	81.644	57.081	1954.48	348.768	285.877
IR	503.39	4209.16	91.538	342.594	337.788	281.776	302.211

## Sheet: Figure 6
Figure 6a	Tumor cell killing by TNF
Normalized viability
[TNFa] (ug/ml)	Parental EV				Esc EV				Esc Irf6
0	82.5189	103.791	114.616	99.074	94.7495	93.0796	102.917	109.253	108.258	109.696	98.4482	83.5977
0.016	53.5659	46.2543	45.9141	52.3966	82.5447	83.4331	86.661	91.5223	74.4497	70.806	75.1844	73.9039
0.08	41.0182	46.4909	29.7185	48.8671	81.8152	92.732	85.6168	82.93	65.5276	66.1893	54.7656	64.9737
0.4	38.2061	23.8556	11.0901	32.3469	77.8959	77.8847	74.7367	80.9605	58.4432	64.6243	43.5834	56.553
2	28.734	35.4964	7.70218	3.18406	84.6033	81.3857	90.8644	86.7769	59.6898	46.3576	39.6629	59.2811
Figure 6b	CC3 MFI (in vitro)
	Parental EV			Esc EV			Esc Irf6
Media	1248	1178	1946	928	668	1003	771	688	759
TNFa+IFNg	6252	8132	6292	1691	1282	1974	2993	3406	4888
P values are as follows. Parental EV vs. Esc EV in the presence of TNFa+IFNg is 0.0013. Esc EV vs. Esc Irf6 in the presence of TNFa+IFNg is 0.0256.
Figure 6c	% CC3 (in vivo)
	Parental EV						Esc EV						Esc Irf6
IgG	1.63554	1.2174	1.73155	0.624689			0.7137	0.431126	0.466297	0.609629	0.730161	0.617208	0.771237	0.60396	0.560334	0.507016	0.789897	0.452337
FCP	2.98559	5.4671	16.4056	5.52177	3.01217	6.80596	0.311916	0.917845	0.546543	1.49825	1.40108	0.876652	5.30884	1.55337	6.22703	2.49867	1.27113	1.47943
P values are as follows. Parental EV vs. Esc EV treated with FCP is 0.0181. Esc EV vs. Esc Irf6 treated with FCP is 0.0399.
Figure 6d	Tumor cell killing by TNF (+z-VAD)
Normalized viability
TNFa+IFNg	Vehicle			z-VAD
Esc EV	51.3663	44.3591	38.5271	64.112	75.7277	99.5233
Esc Irf6	17.9919	14.6688	10.935	63.6815	75.8683	84.3416
P values are as follows. Vehicle vs. z-VAD in Esc EV is 0.034. Esc EV vs. Esc Irf6 with vehicle is 0.002. Vehicle vs. z-VAD in Esc Irf6 is 0.0007.
Figure 6e	Tumor cell killing by TNF
Normalized viability
TNFa+IFNg	Esc EV	Esc Irf6	Esc Irf6 Tradd-/-	Esc Irf6 Fadd-/-	Esc Irf6 Casp8-/-
	57.9035	11.0197	59.0834	85.9346	85.783
	46.4276	9.91712	61.5159	62.0222	77.129
	41.8977	19.9567	46.3353	76.4562	83.9736
P values are as follows. Esc EV vs. Esc Irf6 is 0.0036. Esc Irf6 vs. Esc Irf6 Tradd-/- is 0.0018. Esc Irf6 vs. Esc Irf6 Fadd-/- is 0.0013.
Figure 6f	Tumor cell killing by T cells
%7-AAD+	Esc EV				Esc Irf6				Esc Irf6 Tradd-/-				Esc Irf6 Fadd-/-				Esc Irf6 Casp8-/-
Tumor alone	4.705	2.42	2.15		6.75	3.81	4.56		4.525	3.54	3.69		4.955	3.23	2.43		4.645	4.25	2.45
+Act. OT-I	16.775	15.225	15.75	15.01	36.98	40.73	33.34	31.395	28.07	32.74	25.45	23.87	19.62	32.78	26.81	26.52	16.65	19.59	24.62	20.91
P values are as follows. In the presence of activated OT-I, Esc EV vs. Esc Irf6 is 0.0001, Esc Irf6 vs. Esc Irf6 Tradd-/- is 0.029, Esc Irf6 vs. Esc Irf6 Fadd-/- is 0.0352, and Esc Irf6 vs. Esc Irf6 Casp8-/- is 0.012.
Figure 6g	Tumor cell killing by T cells (+anti-TNFa)
%7-AAD+	Esc EV				Esc Irf6
Tumor alone	5.41	2.28	3		5.65	3.27	6.13
Act. OT-I	9.66	12.69	13.12	9.82	19.67	23.87	23.8	23.46
Act. OT-I+aTNF	11.66	10.51	15.6	14.28	12.04	18.7	14.98	15.5
P values are as follows. In the presence of activated OT-I, Esc EV vs. Esc Irf6 is 0.0002 and Esc Irf6 control vs. aTNF is 0.0048.
Figure 6h	Tumor cell killing by T cells (+birinapant)
%7-AAD+	Parental				Esc
Vehicle	6.98	7.05	6.86		3.91	4.09	4.16
+Birinapant	7.15	6.75	7.42		3.41	3.44	3.18
Act. OT-I+vehicle	20.39	21.79	22.6	22.4	5.43	8.06	8.58	8.65
Act. OT-I+birinapant	31.47	33.56	26.54	27.38	14.84	15.73	22.77	24.3
P values are as follows. In the presence of activated OT-I, parental vehicle vs. birinapant is 0.0038 and Esc vehicle vs. birinapant is 0.0035.
Figure 6i	Mean tumor diameter (mm)
Parental EV
Day	Control#1	Control#2	Control#3	Control#4	Control#5	Control#6	Control#7	Control#8	Control#9	Control#10	FCP#1	FCP#2	FCP#3	FCP#4	FCP#5	FCP#6	FCP#7	FCP#8	FCP#9	FCP#10
0	0	0	0	0	0	0	0	0	0	0	0	0	0	0	0	0	0	0	0	0
7	4.2	3.42333	3.38333	3.83	4.43	4.09	3.98333	4.11333	4.06667	3.71667	3.61667	3.71667	3.70667	3.31333	3.50333	3.03333	3.20333	3.43	3.82333	3.62667
10	4.73333	4.03333	3.75	4.26	4.72667	4.33333	4.31667	4.29667	4.25667	4.01	3.99667	3.96667	4.16333	3.88667	3.8	3.40667	3.66	3.84333	4.09	3.92333
13	5.41667	4.48333	4.45	4.78	5.63333	4.84667	5.08333	4.88	4.81667	4.55667	4.39667	4.65	4.8	4.56	4.38333	3.93333	3.95667	4.4	4.49667	4.3
17	6.01667	5.15333	4.97	5.69333	6.11667	5.41667	5.70667	5.72667	5.45	4.96333	4.85	4.93667	5.23333	5.13	4.88	4.34	4.33333	4.86	5.04333	4.7
20	6.56333	5.78667	5.56333	6.16667	6.79667	6	6.36667	6.06667	5.76667	5.34667	5.59	5.43	5.76667	5.75667	5.51333	4.92333	5.09333	5.66667	5.61667	5.38667
23	7.32	6.56	6.53333	7.03333	7.66667	6.95	7.40333	7.2	6.36667	6.36667	6.23333	6	6.56667	6.3	6.33	5.23333	5.68333	6.10333	5.90667	6.03333
26	7.73	7.51667	7.3	7.57333	8.27333	7.27333	8.3	7.6	6.88333	6.82667	6.57333	6.31667	6.9	6.68667	6.73667	5.9	5.92333	6.5	6.51333	6.51667
29	8.51667	8.35	7.91667	8.11667	8.56667	7.73667	8.76	8.35333	7.25	7.63333	6.10333	6.06	6.19667	6.18333	6.20667	5.32	5.58333	6.33333	6.7	6.56
32	9.10667	8.69333	8.52	8.83333	9.3	8.33333	9.45667	8.91333	8.05	8.36333	6.68333	6.48333	5.60333	5.43667	5.61333	5.48333	5.55333	6.46667	6.21667	6.17667
35	9.86667	9.23333	9.43333	9.72333	9.82667	9.36667	10.26	9.72333	8.9	8.96667	6.78333	6.73333	4.68333	4.89333	4.57667	4.61333	5.06667	6.4	5.68667	5.82667
38	10.55	9.9	10.1833	10.3667	10.5	9.71	10.69	10.0667	9.9	9.39667	7.5	7.16	4.27333	4.05	4.56667	4.18333	4.18333	5.26667	5.04667	5.88333
42		10.6333				10.0167		10.35	10.2333	10.1333	7.98333	7.58333	4.11667	3.86667	4.7	4.19667	4	5.11667	4.66667	5.91667
45						10.4233				10.5567	8.1	7.73333	4.23333	3.48333	5.26667	4.8	4.03333	4.83333	4.36667	5.83333
48											8.76667	8.26667	4.15667	3.38333	5.8	5.06667	3.9	4.98333	4.26667	5.71667
52											9.09333	8.66667	3.88	3.2	6.6	5.78333	4.23333	5.08333	3.97667	5.30333
56											9.58333	8.99333	4.01667	2.99	6.8	6.03333	4.46667	6.01667	3.75	6
60											10.1	9.6	4.9	3.21667	6.91667	6.76667	4.43333	5.96667	3.58333	6.2
65												10.5333	5.21667	3.11667	7.5	7.36667	5.23333	6.77667	3.46667	6.77333
70													4.76667	2.93333	8.8	8.58333	5.8	8.23333	3.93333	7.7
74													5.13333	2.5			5.23333	9.4	4.06667	8.63333
79													4.4	2.28667			4		3.36667	9.61667
Parental Casp8-/-
Day	Control#1	Control#2	Control#3	Control#4	Control#5	Control#6	Control#7	Control#8	Control#9	Control#10	FCP#1	FCP#2	FCP#3	FCP#4	FCP#5	FCP#6	FCP#7	FCP#8	FCP#9	FCP#10
0	0	0	0	0	0	0	0	0	0	0	0	0	0	0	0	0	0	0	0	0
7	3.46667	3.38333	3.67667	3.23667	3.26333	3.05	3.3	3.06667	3.35667	3.24667	3.41333	3.34	3.38	3.63333	3.59667	3.36667	3.56333	3.76667	3.78333	3.28333
10	3.93333	3.77	3.97333	3.67667	3.76667	3.46	3.49333	3.35667	3.53333	3.49333	3.67333	3.76667	3.63333	3.77333	3.90333	3.83333	3.70667	4.01667	3.98333	3.60667
13	4.48333	4.13333	4.4	3.76333	4.01667	3.74667	3.84667	3.93333	3.81667	3.74	4.30667	4.23667	4.22667	4.34	4.41667	4.31667	4.14	4.16667	4.15	3.87333
17	5.03333	4.43	4.96333	4.11333	4.44667	4.16667	4.63333	4.71667	4.7	4.53333	4.89667	4.78333	4.70667	4.99667	4.96667	4.65	4.29333	4.55	4.31667	4.24
20	5.66667	5.48333	5.9	4.9	5.28333	4.76667	5.39333	5.35	5.22	5.25	5.62	5.49333	5.16667	5.5	5.68333	5.11667	4.98333	4.98333	4.93333	4.8
23	6.55	6.51333	6.8	5.33333	5.88333	5.35	6.17	6.05	6.19667	5.84333	6.5	6.47333	6.21667	6.11	6.16667	5.76667	5.81667	5.66	5.46667	5.4
26	7.11667	7.18333	7.61667	6.06667	6.57333	6	6.95333	6.6	6.71667	6.58667	7.26	6.97	7.14333	6.73333	7.1	6.56667	6.83333	6.5	6.12333	6.11333
29	8.11667	7.90333	8.47333	6.89	7.48333	6.76667	7.62667	7.35	7.55333	7.41667	7.96667	7.55	7.83333	7.35	7.80667	7.4	7.53333	6.89667	7.03333	6.66667
32	8.55	8.36333	8.7	7.79	8.11667	7.51667	8.1	8.11667	8.31667	8.15	8.75	8.48	8.2	8.41333	9.1	8.45	7.63333	7.21667	7.84	7.75333
35	9.14333	8.9	9.6	8.4	8.73667	8.12333	9.00333	8.70667	9.06667	8.93333	9.39333	9.3	8.69667	8.91667	9.64	9.29667	8.5	7.25667	8.29333	8.45
38	9.66667	9.35	10.2667	8.88333	9.46667	8.84333	9.96667	9.35	9.61667	9.43333	9.63333	9.59333	9.08333	9.45	10.3	9.8	7.9	7.11667	8.63333	8.62667
42	10.2233	10.1167		9.7	10.1	9.45		9.88333	10.2	10.1333	10.3667	10.2167	9.78333	9.87667		10.3667	7.73333	7.43333	9.6	9.45
45		10.5367		10.0833		10.11		10.35		10.3			10.4333	10.25			7.5	7.84333	10.1	10.0167
48				10.4													7.11667	7.53333	10.2833	10.3667
52																	6.49	7.62	10.4433
56																	6.25	7.32
60																	5.98333	7.81667
65																	5.43333	8.18333
70																	4.54333	8.7
74																	3.82667	8.87
79																	3.16667	9.34667
Figure 6j	Mouse survival (#dead on which day post tumor transplant)
Day	EV+IgG	EV+FCP	Casp8-/-+IgG	Casp8-/-+FCP
100		0		0
100		0
100		0
100		0
36	1
38	1
38
39	1		1
40			1
40	1			1
42	1		1	1
42	1		1
43			1	1
44	1		1	1
45	1		1	1
45	1		1	1
46	1
48			1	1
50			1	1
52
56
58
60
62		1
65
67		1
70		1
72		1
80		1
85		1		1
P value between parental EV vs. Casp8-/- treated with FCP is 0.0121.

## Sheet: Figure S1
Figure S1a	Mean tumor diameter (mm)
Day	Control#1	Control#2	Control#3	Control#4	Control#5	Control#6	GA#1	GA#2	GA#3	GA#4	GA#5	CP#1	CP#2	CP#3	CP#4	CP#5	CP#6	F#1	F#2	F#3	F#4	F#5	GACP#1	GACP#2	GACP#3	GACP#4	GACP#5	GACP#6	GAF#1	GAF#2	GAF#3	GAF#4	GAF#5	GAF#6	FP#1	FP#2	FP#3	FP#4	FP#5	FP#6	FP#7	FP#8	FP#9	FP#10	FP#11	FP#12	FP#13	FC#1	FC#2
0	0	0	0	0	0	0	0	0	0	0	0	0	0	0	0	0	0	0	0	0	0	0	0	0	0	0	0	0	0	0	0	0	0	0	0	0	0	0	0	0	0	0	0	0	0	0	0	0	0
4	1	1	1	1	1	1	1	1	1	1	1	1	1	1	1	1	1	1	1	1	1	1	1	1	1	1	1	1	1	1	1	1	1	1	1	1	1	1	1	1	1	1	1	1	1	1	1	1	1
8	2.5	2	1.5	2	2.5	2.5	2	2.5	4	2.5	3	3	2.5	2.5	2.5	3.5	2.5	2.5	2	2.5	2.5	2.5	3	3	3	2.5	3	3	2.5	2.5	2.5	2.5	3	2.5	3.5	2.5	3	3	3	2.5	2.5	2	2.5	2.5	2.5	2	2.5	3	3
12	3	2	2	2.5	3	3.5	3.5	3.5	5.5	3.5	4	4	4	3	4	5.5	4	4	3.5	4	4.5	4	5	4	4	3.5	4.5	4.5	4	4	4	3.5	4.5	4.5	5	3.5	4.5	4	4.5	4.5	5	4	4	4.5	4.5	4.5	5	5	4.5
16	5	3	3.5	4.5	5	6.5	5	4.5	7.5	4.5	6	5.5	5.5	4.5	6	7.5	6	5	5.5	6	7	6.5	6.5	5.5	6	5	6.5	6.5	5	6	6	4.5	6	6.5	7	6	6	5	6.5	6.5	7	6	6	6.5	7	6	7	7	7
20	6.5	4	4.5	6.5	7	7.5	5.5	5.5	8.5	5.5	7	6	6.5	5	7	9	7	5.5	6	6.5	8	6.5	7.5	6	6.5	6	7.5	7.5	5.5	6.5	6.5	5	7	7.5	8	7	6.5	5.5	7	7	8	7.5	7.5	7.5	7.5	8	8.5	8	8.5
24	8.5	5	5.5	8.5	9.5	8.5	9	8.5	9.5	6	8.5	7	8	5.5	7.5	11	9	7	6.5	7	8.5	7.5	9.5	6.5	7.5	6.5	8	8.5	8.5	7	7.5	5.5	7.5	8	9	7.5	6	5.5	6.5	6.5	8	8	8.5	7.5	7.5	9.5	8.5	8.5	9.5
28	10	6	7.5	11.5	12	10	11.5	10	11	8	11	8	9.5	6	9	13	11	8	6.5	7	7.5	8	11	9	9	7	10	10.5	9	8	8.5	6.5	8	9	10	6.5	5.5	4	6	5.5	7.5	8	8.5	7	6	10.5	6.5	8	11.5
32	12.5	7	9	14	14	12	14	12	13	9	12	11	13	7.5	13	15.5	13.5	11	5.5	6.5	7.5	8	13.5	11	11.5	8.5	11.5	12.5	10.5	9	11	8	9	11	12	5.5	2.5	2.5	5.5	2.5	6.5	8	9.5	5	5	12	5.5	6.5	14.5
36	14	9.5	11	16.5	15.5	16	16.5	13	15.5	11.5	15	12	16	10.5	15.5	18	15.5	13.5	3	6	8.5	8	15.5	13.5	14	11	14	15	13.5	10.5	13.5	11	10.5	12.5	14	3.5	1	1	3	1	3.5	9.5	11	3.5	3.5	13.5	3.5	4	17.5
40	17.5	11	14.5	18	17.5	18	18	15	18	13	16.5	14	18	13			17	15.5	2	5.5	10	9.5	17.5	16	17	12.5	15.5	16	15.5	12	15	14	11.5	13.5	16.5	3	1	0	1	0	1	12	13	4.5	2	16	1.5	1.5
44		13.5						17				17							2	7	14	13				15	18	18		14	17.5		13	15	18	2.5	1	0	1	0	0	13.5	14.5	6	3	18.5	1	1
48		17																	2	9	17	15.5				17.5				15.5			14.5	17.5		2.5	0	0	1	0	0	17	16.5	8	4.5		0	0
52																			2.5	10.5		17								17.5			16			4.5	0	0	1	0	0			10	6		0	0
56																			3.5	12.5													18			6.5	1	0	2.5	0	0			11	7.5		0	0
60																			6	14																8	2.5	0	4.5	0	0			12	9.5		0	0
64																			7.5	16																9.5	4	0	7	0	0			14	11		0	0
68																			9.5	17.5																11.5	6	0	8.5	0	0			16	12.5		0	1
72																			11																	12.5	7	0	10	0	0			18.5	14		0	1.5
76																			12.5																	14	8	0	11	0	0				16		0	3
80																																				16	10	0	12	0	0						0	5
84																																				18	11	0	13.5	0	0						0	6.5
88																																					12.5	0	15	0	0						0	8.5
92																																					13.5	0	16	0	0						0	10.5
96																																					15.5	0	18	0	0						0	11.5
100																																					16.5	0		0	0						0	13
108																																						0		0	0						0
116																																						0		0	0						0
124																																						0		0	0						0
132																																						0		0	0						0
140																																						0		0	0						0
148																																						0		0	0						0
Figure S1b	T cell phenotype
Spleen	TNaive							TCM							TEM
Naïve mice	65.5	62.2	62.4					19	22.3	21.1					13.6	13.5	14.4
Untreated TBM	62.7	56.4	60.2	54.8	51.5	54.3		22.6	17.9	18.4	20.4	20.1	19.6		12.4	23	18.3	21.7	24.7	22.9
FCP TBM	42.4	45.1	44.3	48.8	47.3	39.8	43.6	17.4	19.8	19	15.7	19.4	24.4	24.2	37.8	33.1	34.6	33	31.2	33.6	30
dLN	TNaive							TCM							TEM
Naïve mice	74.9	72.2	70.5					16.3	17.2	18.6					7.1	8.71	9.11
Untreated TBM	75.4	72.4	58.4	65.3	67.3	62.5		14.8	16.5	26.9	21.7	18.2	23.2		7.91	9.44	13	10.6	11.3	12.3
FCP TBM	52.4	56.3	57	62.7	42.8	49.2	37.3	19.7	20.5	20.3	14.9	32.5	23.9	32.8	24.6	20.2	19.8	17.8	22.8	23.2	27.5
P value between naïve vs. FCP TBM in % TNaive is 0.0037.
Figure S1d	Mean tumor diameter (mm)
Day	Naïve#1	Naïve#2	Naïve#3	Naïve#4	Naïve#5	Naïve#6	Naïve#7	IgG#1	IgG#2	IgG#3	IgG#4	IgG#5	IgG#6	IgG#7	IgG#8	IgG#9	IgG#10	IgG#11	IgG#12	IgG#13	IgG#14	IgG#15	IgG#16	IgG#17	IgG#18	aNK1.1#1	aNK1.1#2	aNK1.1#3	aNK1.1#4	aNK1.1#5	aNK1.1#6	aNK1.1#7	aNK1.1#8	aCD4/8#1	aCD4/8#2	aCD4/8#3	aCD4/8#4	aCD4/8#5	aCD4/8#6
0	0	0	0	0	0	0	0	0	0	0	0	0	0	0	0	0	0	0	0	0	0	0	0	0	0	0	0	0	0	0	0	0	0	0	0	0	0	0	0
4	1.5	1.5	1	1.5	1	1	1.5	1	1	1	1	1	1	1	1	1	1	1.5	2	1.5	1.5	2	2	2	1.5	1	1.5	1	1	1	1.5	1	1	1.5	1	1.5	1.5	1.5	1
8	2.5	2.5	2	4	4	2.5	3	2	2.5	2	2	2.5	1.5	2	2	2	1.5	2.5	2.5	2	2.5	3	3	3.5	2.5	2	3	2	2	2.5	2.5	2	2.5	2.5	3	3	2.5	2.5	2.5
12	4.5	5.5	3.5	5.5	6.5	5	5.5	1	2	2.5	1.5	2.5	2	2.5	2	1.5	2	2	3	1.5	2	2	3	3	2.5	2	2.5	1.5	1	2	3.5	2.5	3	4.5	5	5	4.5	5	5.5
16	6.5	8.5	5.5	8	9	7.5	8	0	1	2.5	1	2.5	3	2	1	1	1	1.5	3	1	1.5	1	3	2	2	1.5	1	1	1	1	4	2.5	3	5.5	7	7.5	5.5	7.5	8
20	10.5	11.5	7.5	12.5	11.5	10.5	11	0	1.5	2	1	2.5	4.5	2	1	1	1	1	3.5	1	1.5	1	2.5	2	1.5	1	0	0	0	1	5	2.5	4	8.5	8.5	10	7.5	9.5	11
24	14	14.5	11	14	13.5	12	12.5	0	2	2.5	1	3	7	2	1	1	1	1	4.5	0	1.5	0	2	3	1.5	1.5	0	0	0	0	6.5	5	7	11	11	13.5	10	11	14.5
28	16	18	14	17	16.5	14.5	15.5	0	4	5	1	4.5	9.5	2.5	1	1.5	0	1	5.5	0	1.5	0	2	4	1.5	3	0	0	0	0	10	8.5	9	13.5	15	16	12.5	14.5	16.5
32	18		16			16.5	18	0	6	6.5	1	7	12	3	1	2.5	0	1	7.5	0	2.5	0	2	5.5	2	4.5	0	0	0	0	11	12	10.5	15.5	17	18	14	15.5	18
36			17.5					0	7.5	8.5	1	8.5	14	4.5	1.5	6	0	1	10.5	0	3	0	2	6.5	2	6	0	0	0	0	12	13.5	12	16.5			15	17.5
40								0	9.5	10.5	1	10	16.5	6.5	2	10	0	2	13	0	5	0	2	8	2	7.5	0	0	0	0	13.5	15	13.5	18.5			17
44								0	11.5	11.5	1	12.5	18	9	3	12	0	3	14	0	8	0	2	9.5	3	9	0	0	0	0	14	17	15
48								0	12.5	12.5	1.5	14		12	4.5	15	0	4.5	16	0	10.5	0	3	12.5	5.5	12.5	0	0	0	0	15.5		16
52								0	13.5	14	2.5	15		15	6		0	6.5		0	12.5	0	4	15.5	7.5	13.5	0	0	0	0	17		17.5
56								0	15	16	4.5	16.5		17	9		0	9.5		0	15.5	0	5.5	17	9.5	15.5	0	0	0	0
60								0	16.5	18	6				10		0	11		0	17	0	8		11		0	0	0	0
64								0			8.5				11.5		0	13		0		0	10.5		12.5		0	0	0	0
68								0			9.5				13.5		0	14.5		0		0	13		15.5		0	0	0	0
72								0			11				15.5		0	16		0		0	15.5				0	0	0	0
76								0			12.5				17		0			0		0					0	0	0	0
80								0			13.5						0			0		0					0	0	0	0
84								0			14.5						0			0		0					0	0	0	0
88								0			15.5						0			0		0					0	0	0	0
92								0			17.5						0			0		0					0	0	0	0
96								0									0			0		0					0	0	0	0
100
Figure S1e	Mouse survival (#dead on which day post tumor transplant)
Day	Naïve	IgG	aNK1.1	aCD4/8
34	1
30	1
39	1
32	1
34	1
37	1
35	1
100		0
65		1
62		1
95		1
62		1
46		1
60		1
80		1
57		1
100		0
78		1
52		1
100		0
64		1
100		0
78		1
60		1
74		1
62		1
46		1
60		1
80		1
57		1
100		0
78		1
100		0
65		1
62		1
95		1
64			1
100			0
100			0
100			0
100			0
56			1
48			1
55			1
41				1
36				1
34				1
44				1
39				1
34				1
Figure S1f	Mean tumor diameter (mm)
C10
Day	Control#1	Control#2	Control#3	Control#4	Control#5	Control#6	Control#7	Control#8	GAFCP#1	GAFCP#2	GAFCP#3	GAFCP#4	GAFCP#5	GAFCP#6	GAFCP#7	GAFCP#8	GAFCP#9	GAFCP#10	GAFCP#11	GAFCP#12
0	0	0	0	0	0	0	0	0	0	0	0	0	0	0	0	0	0	0	0	0
4	1	1	1	1	1	1	1	1	1	1	1	1	0	0	1	1	1	1	1	1
8	1.5	1	1.5	1.5	2	2.5	2.5	2.5	1.5	1.5	1.5	1.5	1	1	2	2	2.5	2	2.5	3
12	3	2	3	2	2.5	3.5	3.5	3.5	4.5	5.5	4	4	3.5	3	3.5	4.5	5	5.5	5	5.5
16	4.5	3.5	4	3	4	5	5	5.5	6	7	5	6	5.5	4.5	5	5.5	5.5	6.5	6.5	6
20	6.5	5.5	6	4.5	5	7.5	6.5	7	7	7	5	6	5.5	5	5.5	6	6	7.5	6.5	6.5
24	8.5	8	8.5	5	8	9.5	8	10	7	7	3.5	5	5	4	5	5	5	9	5.5	6
28	10	10.5	10	6.5	10	11	10.5	11.5	6	7.5	2	3	4.5	2	2	2.5	3	10.5	4	4.5
32	12	14.5	12	9	12.5	12.5	13	13.5	5.5	7	1	2	2.5	1	1	1	1	12	2	2
36	14.5	17.5	13.5	11.5	14.5	14.5	14	16	3	6	0	1.5	1	0	1	1	1	13.5	1	1
40	17.5	19	15	13	16	16.5	16	17.5	2	6	0	1.5	0	0	1	0	1	16.5	0	1
44			17	15.5	18				1.5	7	0	2	0	0	0	0	1	18.5	0	0
48				18					1.5	9.5	0	3.5	0	0	0	0	1		0	0
52									1.5	11.5	0	5.5	0	0	0	0	0		0	0
56									3	14	0	8.5	0	0	0	0	0		0	0
60									5	16.5	0	11.5	0	0	0	0	0		0	0
64									7	18.5	0	13.5	0	0	0	0	0		0	0
68									8.5		0	18.5	0	0	0	0	0		0	0
72									10.5		0		0	0	0	0	0		0	0
76									12		0		0	0	0	0	0		0	0
80									14		0		0	0	0	0	0		0	0
84									16		0		1	0	0	0	0		0	0
88											0		3	0	0	0	0		0	0
92											0		5	0	0	0	0		0	0
96											0		8	0	0	0	0		0	0
100											0		11	0	0	0	0		0	0
104											0		16	0	0	0	0		0	0
108											0			0
116											0			0
124											0			0
132											0			0
140											0			0
148											0			0
C7
Day	Control#1	Control#2	Control#3	Control#4	Control#5	Control#6	Control#7	GAFCP#1	GAFCP#2	GAFCP#3	GAFCP#4	GAFCP#5	GAFCP#6	GAFCP#7	GAFCP#8	GAFCP#9	GAFCP#10	GAFCP#11	GAFCP#12
0	0	0	0	0	0	0	0	0	0	0	0	0	0	0	0	0	0	0	0
4	1	1	1	1	1	1	1	1	1	1	1	1	1	1	1	1	1	1	1
8	2	2	2	2	1.5	1.5	2	2	2.5	2	2	2.5	1.5	2	1.5	2	2	2	2.5
12	3	2	2.5	2.5	2	2.5	2.5	3	3.5	3	2.5	3	2.5	3.5	2.5	3.5	3	3.5	4
16	6	3.5	4	3.5	3	5	5	5	5.5	4.5	4	5.5	4	5.5	4.5	5.5	4.5	6	6
20	7.5	4.5	5.5	5	5	6.5	6.5	6.5	7	5	5	7	5.5	6	5	6	4.5	5.5	6.5
24	8.5	5	6	6	7	8	9	6	7	5.5	4	7	5	5	5.5	6	2.5	4.5	6
28	10	6.5	7.5	7	8.5	10	11	4	7	4.5	3	5.5	3	4	5	6	1	3.5	5
32	13	8.5	9	9.5	10	12	12.5	1.5	7.5	1	2	1.5	1	2	3	5.5	1	2	3
36	18	13	14.5	14	12.5	13.5	15.5	1	10.5	1	1.5	1	1	1	3	5	0	1	1
40		17.5		18.5	15.5	15.5	18.5	1	13	0	2	1	0	0	4.5	5.5	0	1	0
44					17.5	17.5		1	17	0	5	0	0	0	6	6	0	1	0
48								2		0	9.5	0	0	0	8.5	8	0	1.5	0
52								6.5		0	13	0	0	0	10	9	0	2.5	0
56								14.5		0	16	0	0	0	11	10	0	5	0
60										0		0	0	0	12.5	12	0	7	0
64										0		0	0	0	14	13.5	0	9	0
68										0		0	0	0	17	15.5	0	10	0
72										0		0	0	0		17.5	0	12	0
76										0		0	0	0			0	14	0
80										0		0	0	0			0	17	0
84										0		0	0	0			0		0
88										0		0	0	0			0		0
92														0			0		0
96														0			0		0
100														0			0		0
104														0			0		0
108														0			0		0
116														0			0		0
124														0			0		0
132														0			0		0
140														0			0		0
148														0			0		0
Figure S1g	Mean tumor diameter (mm)
	C10.e1										C7.e1
Day	Control#1	Control#2	Control#3	Control#4	GAFCP#1	GAFCP#2	GAFCP#3	GAFCP#4	GAFCP#5	GAFCP#6	Control#1	Control#2	Control#3	GAFCP#1	GAFCP#2	GAFCP#3	GAFCP#4	GAFCP#5	GAFCP#6
0	0	0	0	0	0	0	0	0	0	0	0	0	0	0	0	0	0	0	0
4	1	1	1	1	1	1	1	1	1	1	1	1	1	1	1	1	1	1	1
8	4	3	3	3	2.5	3.5	3	3	3	3.5	2.5	2.5	3	2	2	1.5	2.5	2	2
12	7	7	6.5	5.5	6	6	5	5.5	5.5	5.5	6.5	5	6	5.5	4.5	4	5.5	5	4.5
16	10	8.5	9	7.5	8	7.5	6.5	7	7.5	8	8	7	7.5	7	6	5	7	6	5.5
20	16	12.5	13.5	10	9	8	6.5	7.5	9	8.5	9.5	10	9.5	8.5	8	6.5	9	8.5	8
24	18.5	14.5	16.5	13	11.5	8	6.5	8.5	9	9	11	12	11.5	9.5	10.5	8	10	11	10
28		19	19.5	19	15	8	6.5	9.5	9.5	9	12.5	13.5	13	11	11.5	10.5	12	12.5	11.5
32					17	9.5	7.5	12	11	10.5	15.5	16	15	12	12	12.5	13	13.5	12
36						11.5	8	14.5	13.5	13.5	18	18.5	17	13	13	15	14	14.5	13
40						13.5	9	17	15	15.5				13.5	14		15	16	15
44						16	12.5		18	17				14.5	15		16	17.5	16
48						18.5	15							16	17		17.5		18
52							18.5							17
Figure S1i	qPCR of EMT-related genes
	C10			C10.e1			C7			C7.e1
Cdh1	1.54746	1.62819	1.44458	0.37789	0.46523	0.62947	1.85614	1.79729	1.43596	0.16505	0.10897	0.08315
Cdh2	0.05735	0.05524	0.175275	1	1	1.05854	0.01396	0.01374	0.008175	0.17809	0.14617	0.073839
Vim	0.77264	0.84246	0.87066	1	0.96663	1.39673	0.61989	0.62287	0.57012	1.04579	1.14901	0.8673
Snail	0.14568	0.15325	0.21004	1	1	0.5324	0.18801	0.15643	0.22214	0.71083	0.88518	0.51918
Twist1	0.05978	0.07305	0.53309	1	1	1.05039	0.17338	0.20563	0.208327	0.04376	0.05143	0.019982
Zeb1	0.56602	0.72399	0.43533	0.953992	0.87235	1.39673	0.46905	0.54383	0.76918	1.14901	1.14901	1.26938
P values are as follows. C10 vs. C10.e1 in Cdh1 is 0.0003, C7 vs. C7.e1 in Cdh1 is 0.0003, C7 vs. C7.e1 in Cdh2 is 0.0174, C7 vs. C7.e1 in Vim is 0.0077, C10 vs. C10.e1 in Snail is 0.0127, C7 vs. C7.e1 in Snail is 0.0086, C10 vs. C10.e1 in Twist is 0.0071, C7 vs. C7.e1 in Twist is 0.0004, C10 vs. C10.e1 in Zeb1 is 0.0426, and C7 vs. C7.e1 in Zeb1 is 0.0038.
[truncated: 52 more columns]

## Sheet: Figure S2
Figure S2a	TPM of EMT-related genes (RNA-seq)
	Parental			E1			E2
Cdh1	14920.2	13679.8	13910.6	432.424	699.381	637.205	1269.76	1240.15	1198.87
Epcam	4519.94	2869.44	2921.46	6.55189	8.13234	8.75884	2.6289	4.26533	6.33761
Ocln	837.783	652.145	627.796	40.9493	69.7057	82.1141	2.6289	4.26533	2.11254
Cldn7	3544.54	3191.27	3199.28	9.00884	11.6176	9.85369	5.2578	5.33167	4.22508
Krt19	30722.7	38976.2	39773	437.338	1001.44	943.765	1254.86	1145.24	1231.61
Hnf4a	4050.37	4714.92	4763.93	1.63797	4.64705	1.09485	34.1757	36.2553	34.8569
Snail	19.5266	7.62247	5.38418	631.438	647.102	688.664	240.982	248.456	263.011
Zeb1	346.829	411.613	444.734	1018	996.792	975.516	855.268	809.347	866.141
Twist1	35.3338	28.796	35.5356	877.134	1038.62	1009.46	632.688	653.662	712.982
Twist2	43.7023	44.8879	53.8418	565.1	743.528	768.588	971.816	979.96	1043.59
Vim	14475.7	22314.4	22151.6	82551.3	87600.4	87235.8	83621.8	81847.5	84315.6
Figure S2e	qPCR of EMT-related genes
	Parental			EP			Esc (GAFCP)							Esc (FC,FCP)
Cdh1	7.19323	7.43727	7.5955	6.8825	6.482		0.043212	0.337796	0.012599	0.032644	0.010151	0.002792	0.09931	0.039437	0.111659
Cdh2	0.035488	0.037165	0.01147	0.009364	0.006334		0.645293	0.571121	0.495274	0.644223	0.001712	0.898464	0.525065	1.82473	0.592985
Vim	18.5539	8.48051	6.032	15.5827	9.132		67.6306	60.6214	63.4909	52.2322	53.5314	58.8484	62.6905	109.038	55.0599
Snail	0.39551	0.21219	0.21743	0.45791	0.20449	0.107311	0.557095	0.52234	0.49252	0.655235	0.901995	0.59722	0.31382	1.17935	0.65524
Twist1	0.102387	0.057284	0.143688	0.055679	0.288977		2.09246	0.782851	2.19373	3.02216	5.52631	1.29884	1.45153	4.57321	2.68814
Zeb1	0.368929	0.25341	0.38185	0.232951	0.413672		0.605501	0.576803	0.838906	0.906201	0.558472	0.811253	0.522492	0.802092	0.878472
Figure S2f	Mean tumor diameter (mm)
Day	Control#1	Control#2	Control#3	Control#4	Control#5	FCP#1	FCP#2	FCP#3	FCP#4	FCP#5	FCP#6	FCP#7	FCP#8
0	0	0	0	0	0	0	0	0	0	0	0	0	0
4	1	1	1	1	1.5	1.5	1.5	1.5	2	1.5	1	1.5	1.5
8	1.5	3	2.5	1.5	2.5	3.5	3.5	3.5	4	4	2.5	3.5	4
12	3	4	3.5	2	3.5	5.5	5	4.5	6	6.5	4	5.5	5.5
16	6.5	8.5	8.5	6	7.5	8.5	8	8.5	9.5	10.5	8	9	8.5
20	12	12.5	12	10.5	12	11.5	9.5	11	11.5	13	10	11.5	11
24	16	16.5	16	13.5	15.5	16	12.5	13.5	15	15	13.5	14.5	15
28	19.5	19.5	18.5		19	19	15.5	16.5	17.5	17	15.5	16.5	16.5
32							18	19			17.5	18.5	19

## Sheet: Figure S3
Figure S3a	Mean tumor diameter (mm)
EV
Day	Control#1	Control#2	Control#3	Control#4	Control#5	FCP#1	FCP#2	FCP#3	FCP#4	FCP#5	FCP#6	FCP#7	FCP#8	FCP#9	FCP#10	FCP#11	FCP#12	FCP#13	FCP#14
0	0	0	0	0	0	0	0	0	0	0	0	0	0	0	0	0	0	0	0
4	1	1	1	1	1	1	1	1	1	1	1	1	1	1	1	1	1	1	1
8	2	1.5	2	1.5	1	2	2	2	2	2	2	2	3	2.5	2	3	2.5	2	2.5
12	4	3	3	2	2	4	4	3.5	3.5	4.5	4	4	5.5	5	3.5	5.5	5	3.5	5.5
16	5	4	4	2.5	3	5.5	6	4.5	5	5.5	6	6	8	7.5	5	8.5	7	5	8
20	6.5	6	6	5	4.5	6.5	7.5	6.5	7.5	8.5	7.5	6	9	9	5	10.5	7.5	5	10
24	8.5	7	8	8	8	7	8	6.5	8.5	8.5	7.5	3.5	9	8	3	11.5	5.5	2.5	10.5
28	10.5	9.5	11	11.5	10	5.5	5.5	4	7.5	6	6.5	1	8	5	1	13	2.5	1	8
32	13	12	13	14.5	13	3	3.5	1.5	6	3	4.5	1	5	2	1	15	1	1	6
36	15	14.5	14.5	17	15.5	1	1	1	3	1	2.5	0	2.5	1	0	17	0	0	4
40	17.5	17	17.5		17.5	0	1	1	1.5	0	1	0	1.5	0	0		0	0	2
44						0	0	0	1.5	0	1	0	1	0	0		0	0	1
48						0	0	0	1.5	0	1	0	0	0	0		0	0	1
52						0	0	0	2	0	1	0	0	0	0		0	0	1
56						0	0	0	3	0	1	0	0	0	0		0	0	1
60						0	0	0	5	0	1	0	0	0	0		0	0	1
64						0	0	0	8	0	1	0	0	0	0		0	0	1
68						0	0	0	11	0	1	0	0	0	0		0	0	1
72						0	0	0	12.5	0	1	0	0	0	0		0	0	2.5
76						0	0	0	15	0	3	0	0	0	0		0	0	5
80						0	0	0	17	0	6	0	0	0	0		0	0	8
84						0	0	0		0	8.5	0	0	0	0		0	0	10.5
88						0	0	0		0	10.5	0	0	0	0		0	0	13
92						0	0	0		0	13	0	0	0	0		0	0	15
96						0	0	0		0	14.5	0	0	0	0		0	0	17
100						0	0	0		0		0	0	0	0		0	0
108						0	0	0		0		0	0	0	0		0	0
116						0	0	0		0		0	0	0	0		0	0
Snai1
Day	Control#1	Control#2	Control#3	Control#4	Control#5	Control#6	Control#7	FCP#1	FCP#2	FCP#3	FCP#4	FCP#5	FCP#6	FCP#7	FCP#8	FCP#9	FCP#10	FCP#11	FCP#12	FCP#13
0	0	0	0	0	0	0	0	0	0	0	0	0	0	0	0	0	0	0	0	0
4	1	1	1	1	1	1	1	1	1	1	1	1	1	1	1	1	1	1	1	1
8	1.5	1	1	1	1.5	1.5	1	1	2	1.5	1.5	2	1.5	1.5	1.5	2	2	1.5	2	1.5
12	2.5	1	1	2	2.5	2	1.5	1.5	4	3.5	3	3.5	2.5	2.5	2.5	4	3.5	3	3.5	2.5
16	3.5	3	2	3	3	3	3	4	5.5	5.5	4	5	4	3.5	3.5	5.5	4.5	4.5	5	4.5
20	5	5.5	4	5.5	3.5	4.5	4	7.5	8.5	8	7.5	7.5	5.5	5.5	4.5	7	5.5	5	6	5
24	6.5	7.5	5	6.5	7	8.5	8.5	8	9.5	9	8.5	8.5	7	10	8	11.5	10.5	8.5	9	9.5
28	8	10	8	8	8.5	10.5	10.5	8	9	10	8.5	8.5	8.5	10.5	8.5	12.5	12	8.5	10	10.5
32	9.5	13.5	10	11.5	10.5	13	12	8	7	9.5	6	8	10	9.5	8	14	13	6.5	12.5	9.5
36	11	15.5	13	12.5	13	15	14	6	5.5	8	3.5	5.5	11.5	7	7	16	15	3	12.5	7.5
40	13.5	18	16	14.5	16	17	16	4	2.5	5	1.5	4	12	4	7.5	18	17	1	14	3.5
44	16		18.5	17.5	18		18.5	1	1	1.5	1	1.5	15.5	1.5	8			1	16.5	2
48	18							1	1	1	0	1	19	1	9.5			0	18.5	1.5
52								1	0	0	0	1		1	12.5			0		1.5
56								1	0	0	0	1		0	14			0		1.5
60								0	0	0	0	1		0	15.5			0		1.5
64								0	0	0	0	1		0	18			0		1.5
68								0	0	0	0	1		0				0		2.5
72								0	0	0	0	1		0				0		4
76								0	0	0	0	2.5		0				0		5.5
80								0	0	0	0	5.5		0				0		9
84								0	0	0	0	7.5		0				0		11
88								0	0	0	0	9		0				0		12.5
92								0	0	0	0	11.5		0				0		14.5
96								0	0	0	0	13		0				0		17
100								0	0	0	0	14.5		0				0
108								0	0	0	0	16.5
116								0	0	0	0
Snai2
Day	Control#1	Control#2	Control#3	Control#4	Control#5	FCP#1	FCP#2	FCP#3	FCP#4	FCP#5	FCP#6	FCP#7	FCP#8	FCP#9	FCP#10	FCP#11	FCP#12	FCP#13	FCP#14
0	0	0	0	0	0	0	0	0	0	0	0	0	0	0	0	0	0	0	0
4	1	1	1	1	1	1	1	1	1	1	1	1	1	1	1	1	1	1	1
8	2	1	1.5	1.5	1.5	2	2	2	2	1.5	2	1.5	1	1.5	2	2	2	1.5	2
12	3	1	3	3	3.5	4	4	4.5	4	3.5	3.5	3.5	3	3	3.5	4	4	3.5	3
16	4	2.5	4.5	4	6.5	6	6	5.5	5	5	5	5	5.5	5	5.5	5.5	5.5	5.5	5
20	7	5.5	7.5	6	9	8.5	8	8	7	8.5	8	7.5	8	8	7.5	8.5	7	8	7.5
24	8	8.5	9	7.5	12	10	9.5	9	8.5	10	8.5	10.5	11	10	9	10	9.5	9	9.5
28	10.5	10.5	11.5	10	15	11.5	11	9	9	12	10	10.5	13	10	9.5	10.5	11	8	11
32	13	13.5	14.5	13.5	18	11.5	12.5	6	8.5	15	10	8	15	8.5	9	12	13.5	4.5	13
36	15.5	15.5	15.5	15		12	13	5	7.5	17	11	6	16.5	7.5	9	13.5	15.5	2	14.5
40	18	18.5	17.5	17.5		12.5	15	3	5.5		12.5	3	19	7.5	10.5	15.5	18	1	17
44						14.5	18	4	5		14.5	1		8.5	13.5	18		1
48						17		6	6		17.5	1		11	15.5			1
52								8.5	9			1		14.5	19			0
56								10	11.5			1		17				0
60								12	13			2						0
64								13	15			5.5						0
68								14	16.5			9						0
72								15.5	18			10.5						0
76								18				13						0
80												15						0
84												17						0
88																		0
92																		0
96																		0
100																		0
108																		0
116																		0
Twist1
Day	Control#1	Control#2	Control#3	Control#4	Control#5	Control#6	FCP#1	FCP#2	FCP#3	FCP#4	FCP#5	FCP#6	FCP#7	FCP#8	FCP#9	FCP#10	FCP#11
0	0	0	0	0	0	0	0	0	0	0	0	0	0	0	0	0	0
4	1	1	1	1	1	1	1	1	1	1	1	1	1	1	1	1	1
8	1.5	2	1.5	2.5	2.5	2	2	2.5	2.5	2	2.5	2	2	2	2.5	2	2
12	3.5	3	2	3.5	5	3.5	3.5	4.5	4.5	3.5	5	4.5	3.5	4	4.5	4	4.5
16	5.5	4	2	4.5	7	4.5	4.5	5.5	6	5	7	5.5	6	5.5	7	5	7
20	8	5.5	2.5	6.5	9	7.5	7.5	8	8.5	6	9	8	8.5	7.5	8.5	7	9
24	9.5	7	4	9.5	12.5	10.5	9	8	9	6	10	8	10	9	11	9	12
28	11.5	10	5.5	11.5	15	13.5	9	7.5	9	4	10	7	9.5	8.5	10.5	8	12
32	13.5	12	8	14.5	18	16	6	5.5	7.5	1.5	8	5.5	7	6	10.5	4	11
36	15	13.5	9.5	16		18.5	4.5	3.5	6.5	1	5.5	4	4.5	4	10.5	1.5	10.5
40	17	15.5	13	18			1.5	1	5.5	0	2	1.5	2.5	2	12	1	10.5
44		18.5	16				1	0	2	0	1	1	1	1	14.5	1	9.5
48			18				1	0	1	0	0	1	1	0	17	0	12
52							0	0	0	0	0	0	0	0		0	13.5
56							0	0	0	0	0	0	0	0		0	15
60							0	0	0	0	0	0	0	0		0	16.5
64							0	0	0	0	0	0	0	0		0	18.5
68							0	0	0	0	0	0	0	0		0
72							0	0	0	0	0	0	0	0		0
76							0	0	0	0	0	0	0	0		0
80							0	0	0	0	0	0	0	0		0
84							0	0	0	0	0	0	0	0		0
88							0	0	0	0	0	0	0	0		0
92							0	0	0	0	0	0	0	0		0
96							0	0	0	0	0	0	0	0		0
100							0	0	0	0	0	0	0	0		0
108							0	0	0	0	0	0	0	0		0
116							0	0	0	0	0	0	0	0		0
Zeb1
Day	Control#1	Control#2	Control#3	Control#4	FCP#1	FCP#2	FCP#3	FCP#4	FCP#5	FCP#6	FCP#7	FCP#8	FCP#9	FCP#10	FCP#11
0	0	0	0	0	0	0	0	0	0	0	0	0	0	0	0
4	1	1	1	1	1	1	1	1	1	1	1	1	1	1	1
8	1.5	1.5	1.5	1.5	2	2	1.5	2.5	2	2	2	2	2	2	1.5
12	2	2	1.5	2	3	3	3	3	3	2.5	3	3	2.5	3	2
16	2.5	2	2.5	2.5	4.5	5	4.5	5.5	4	3	4	4.5	3.5	3.5	3
20	3	2.5	3.5	3	5.5	6.5	6.5	6	4.5	4	5.5	6.5	5	4.5	4.5
24	5	5	6	5	7.5	8.5	7.5	7.5	5.5	5.5	8	9	8	7	6.5
28	7	7.5	8	6.5	9.5	10.5	9	8.5	5.5	7	10	10.5	9	8.5	6.5
32	10	11.5	11.5	10.5	10	12.5	12	9.5	2.5	6	12.5	12	10	9.5	6
36	13.5	13	13.5	12.5	10	13.5	13	9	1	2.5	13.5	12.5	10.5	8.5	4
40	14.5	15	15.5	14.5	10	15	15.5	6	1	2	15.5	12	11.5	8	3
44	16.5	18	17.5	16	9	17	17.5	3.5	1	1	17.5	11	12	4.5	1
48	19			17.5	10			1.5	1	0		12.5	13.5	4	1
52					12.5			1	1	0		14	15	4	1
56					15			0	0	0		15.5	17	7.5	1
60					17.5			0	0	0		17.5		11.5	1
64								0	0	0				13.5	1
68								0	0	0				15.5	1
72								0	0	0				17.5	0
76								0	0	0					0
80								1	0	0					0
84								1	0	0					0
88								2	0	0					0
92								3	0	0					0
96								5.5	0	0					0
100								8.5	0	0					0
108								11.5	0	0					0
116								15.5	0	0					0
Zeb2
Day	Control#1	Control#2	Control#3	Control#4	Control#5	FCP#1	FCP#2	FCP#3	FCP#4	FCP#5	FCP#6	FCP#7	FCP#8	FCP#9	FCP#10
0	0	0	0	0	0	0	0	0	0	0	0	0	0	0	0
4	1	1	1	1	1	1	1	1	1	1	1	1	1	1	1
8	2	2	1.5	2	2	2	2	2	2	2.5	1.5	2	2	2.5	2.5
12	2.5	2.5	2	2.5	4	3.5	3	3	3.5	3	2.5	4	4	5.5	4.5
16	3	3	2.5	3	6	5	4.5	5	5.5	5.5	3.5	6.5	6.5	8	7.5
20	3.5	4	3.5	4.5	8.5	7	5.5	7.5	7.5	8	4.5	8	7	10.5	8.5
24	5	5.5	4.5	6.5	11.5	8	6.5	8	9	9.5	5.5	6.5	6	11.5	6.5
28	6.5	7	6	8.5	13.5	8.5	6.5	7.5	10	11	5.5	4.5	3	11	6
32	9.5	9	7.5	12	15.5	8	5	6	10	11.5	3	2	1	10	2.5
36	12	11	9	14	18.5	7.5	2.5	3	7	11.5	1	1	1	8	1.5
40	14	13	10.5	16		5.5	2	2	6	14.5	1	1	0	8.5	1
44	16	15.5	14	18		3	1	1	4	17	0	1	0	10	0
48	17.5	17	16			1	0	0	1		0	1	0	12	0
52			18.5			1	0	0	0		0	1	0	14	0
56						0	0	0	0		0	0	0	16	0
60						0	0	0	0		0	0	0	18.5	0
64						0	0	0	0		0	0	0		0
68						0	0	0	0		0	0	0		0
72						0	0	0	0		0	0	0		0
76						0	0	0	0		0	0	0		0
80						0	0	0	0		0	0	0		0
84						0	0	0	0		0	0	0		0
88						0	0	0	0		0	0	0		0
92						0	0	0	0		0	0	0		0
96						0	0	0	0		0	0	0		0
100						0	0	0	0		0	0	0		0
108						0	0	0	0			0	0		0
116						0	0	0	0			0	0		0
Figure S3b	Mouse survival (#dead on which day post tumor transplant)
Day	EV+IgG	EV+FCP	Snai1+IgG	Snai1+FCP	Snai2+IgG	Snai2+FCP	Twist1+IgG	Twist1+FCP	Zeb1+IgG	Zeb1+FCP	Zeb2+IgG	Zeb2+FCP
43	1
44	1
43	1
40	1
43	1
120		0
120		0
120		0
84		1
120		0
104		1
120		0
120		0
120		0
120		0
40		1
120		0
120		0
100		1
50			1
42			1
46			1
47			1
46			1
44			1
45			1
120				0
120				0
120				0
120				0
108				1
48				1
120				0
66				1
42				1
44				1
120				0
49				1
100				1
42					1
41					1
43					1
43					1
34					1
52						1
46						1
78						1
74						1
40						1
51						1
88						1
40						1
60						1
52						1
46						1
42						1
120						0
44						1
44							1
45							1
50							1
42							1
34							1
38							1
120								0
120								0
120								0
120								0
120								0
120								0
120								0
120								0
52								1
120								0
65								1
48									1
46									1
47									1
51									1
63										1
48										1
47										1
116										1
120										0
120										0
47										1
63										1
60										1
75										1
120										0
51											1
52											1
54											1
46											1
38											1
120												0
120												0
120												0
120												0
48												1
120												0
120												0
120												0
61												1
120												0
Figure S3c	qPCR OE confirmation
	EV						ZS
Zeb1	0.04713	0.05838	0.15055	0.09269	0.10838	0.04184	0.5584	0.90585	0.49066	0.98041	1.11036	1.8118
Snail	0.1592	0.1997	0.2849	0.3355	0.3904	0.5043	1.126	0.6218	1.12637	1.0256	1.0316	1.1741
Cdh1	0.46283	0.8781	1.14246	1.08105	0.9416	1.18506	0.1069	0.05371	0.02136	0.02049	0.27297	0.03316
P value between parental EV vs. ZS in Zeb1 is 0.001.
Figure S3e	qPCR KD confirmation
	EV				ZS KD
Zeb1	1.40488	1.02853	1.36159	1.06502	0.68826	0.35954	0.267785	0.22428
Snail	1.1853	0.8943	0.95378		0.30336	0.3514	0.4938	0.32382
Cdh1	0.28399	0.32521	0.12045	0.17753	0.83915	1.13083	0.66336	0.84397
P values are as follows. Esc EV vs. ZS KD in Zeb1 is 0.001, Esc EV vs. ZS KD in Snail is 0.0008, and Esc EV vs. ZS KD in Cdh1 is 0.001.
Figure S3i	In vitro growth (%growth)
Day	Parental			Esc
0	0	0	0	0	0	0
1	340.566	341.176	408.662	181.497	164.672	421.114
2	1249.22	1698.8	1284.67	866.966	1238.56	2925.79
4	6264.54	5705.01	5794.82	2812.86	4178.26	9563.45
Figure S3j	In vitro growth (%growth)
Day	EV						ZS
0	0	0	0	0	0	0	0	0	0	0	0	0
1	216.061	207.904	199.063	225.133	185.995	147.544	231.428	157.418	232.245	163.266	145.148	230.192
2	532.197	455.823	423.866	391.645	349.384	352.645	576.025	438.353	384.052	353.229	342.784	398.454
3	696.967	701.252	745.445	513.007	474.819	488.305	841.033	846.534	852.157	454.138	456.235	429.86
Figure S3k	In vitro growth (%growth)
Day	EV			ZS KD
0	0	0	0	0	0	0
1	148.918	130.578	25.202	275.287	13.5608	56.4694
2	443.854	630.514	895.163	895.361	771.758	644.568
4	3715.07	4027.22	5373.96	5426.27	4221.95	4408.28

## Sheet: Figure S4
Figure S4a	IHC aLy6G counts
Control	EP	Esc
108.75	124.25	19.33
164	133.25	16
163.62	127.5	18
189.33	108	22
		34
		21
		42.75
Figure S4b	IHC aCD8a counts
Control	EP	Esc
64	48	63
24	55	83
42	57	70
28	37	117
		86
		127
		140
P values are as follows. Control vs. Esc is 0.019 and EP vs. Esc is 0.001.

[truncated: 6 more sheets: Figure S5, Figure S6, Figure S7, Figure S8, Figure S10, Uncropped blots]
